# Supplementary material for: The Anti-mycobacterial Activity of a Diterpenoid-Like Molecule Operates Through Nitrogen and Amino Acid Starvation
Source: Front Microbiol. 2019 Jun 25;10:1444. doi: 10.3389/fmicb.2019.01444 (PMC6603307; doi:10.3389/fmicb.2019.01444)
Supplement: TABLE S1 — Identification (as KEGG code) of metabolites found by positive ionization mode after compound 1 treatment. [file Table_1.XLSX]

## Sheet: S1.mummichog_matched_compound_a
Query.Mass	Matched.Compound	Matched.Form	Mass.Diff
510.003	C00002	M(S34)+H[1+]	0.00429353
510.003	C00002	M(Cl37)+H[1+]	0.00289353
575.994	C00002	M+HCOONa[1+]	0.00401353
333.065	C00003	M+2H[2+]	0.00102647
647.118	C00003	M-H2O+H[1+]	0.00405353
593.103	C00003	M-C3H4O2+H[1+]	6.47e-06
687.108	C00003	M+Na[1+]	0.00204353
648.121	C00004	M-H2O+H[1+]	0.000216467
649.111	C00004	M-NH3+H[1+]	0.00569353
734.119	C00004	M+HCOONa[1+]	0.000836467
678.113	C00005	M-HCOONa+H[1+]	0.00160353
700.098	C00005	M-HCOOH+H[1+]	0.00547353
728.057	C00006	M-NH3+H[1+]	0.00683647
744.076	C00006	M[1+]	0.00705
829.047	C00006	M+HCOOK[1+]	0.00452647
699.083	C00006	M-HCOOH+H[1+]	0.00186647
701.101	C00006	M-CO2+H[1+]	1.35e-05
249.035	C00006	M+3H[3+]	0.000253133
677.107	C00006	M-HCOONa+H[1+]	0.00338353
465.988	C00008	M+K[1+]	0.00386647
512	C00008	M+HCOOK[1+]	0.00209353
120.966	C00009	M+Na[1+]	0.000293533
852.084	C00010	M+HCOOK[1+]	0.000133533
684.163	C00010	M-HCOOK+H[1+]	0.00213353
722.112	C00010	M-HCOOH+H[1+]	0.00489647
361.021	C00015	M-CO2+H[1+]	0.00135353
423.024	C00015	M+H2O+H[1+]	0.00351353
214	C00015	M+H+Na[2+]	0.000943533
750.146	C00016	M-H4O2+H[1+]	0.00267353
263.061	C00016	M(C13)+3H[3+]	0.0001602
768.151	C00016	M-H2O+H[1+]	0.00247647
788.161	C00016	M(S34)+H[1+]	0.00127353
788.161	C00016	M(Cl37)+H[1+]	0.000126467
750.137	C00016	M-H4O2+H[1+]	0.00598647
125.021	C00018	M(C13)+2H[2+]	6.65e-05
204.042	C00018	M-CO2+H[1+]	0.000206467
220.037	C00018	M-CO+H[1+]	0.000146467
249.035	C00018	M(C13)+H[1+]	0.000486467
363.127	C00019	M-H4O2+H[1+]	0.00349353
211.069	C00019	M+H+Na[2+]	0.00169353
353.136	C00019	M-HCOOH+H[1+]	0.00298647
381.131	C00019	M-H2O+H[1+]	0.00265647
400.148	C00019	M(C13)+H[1+]	0.000383533
417.153	C00019	M+H2O+H[1+]	0.00236647
371.147	C00019	M-CO+H[1+]	0.00268647
327.121	C00019	M-C3H4O2+H[1+]	0.00263647
399.142	C00019	M+H[1+]	0.00265647
331.157	C00019	M-HCOONa+H[1+]	0.000403533
331.156	C00019	M-HCOONa+H[1+]	0.000896467
399.145	C00019	M+H[1+]	0.000483533
355.152	C00019	M-CO2+H[1+]	0.00282647
175.04	C00020	M(C13)+2H[2+]	0.000726467
331.041	C00020	M-NH3+H[1+]	0.00239647
370.052	C00020	M+Na[1+]	9.35e-05
348.068	C00020	M+H[1+]	0.00276647
304.081	C00020	M-CO2+H[1+]	0.000273533
367.121	C00021	M-H2O+H[1+]	0.00259353
367.116	C00021	M-H2O+H[1+]	0.00242647
385.132	C00021	M+H[1+]	0.00288353
349.105	C00021	M-H4O2+H[1+]	0.00221647
357.131	C00021	M-CO+H[1+]	0.00272647
407.111	C00021	M+Na[1+]	9.35e-05
349.11	C00021	M-H4O2+H[1+]	0.00210353
341.136	C00021	M-CO2+H[1+]	0.00283647
204.059	C00021	M+H+Na[2+]	0.000393533
339.121	C00021	M-HCOOH+H[1+]	0.00293647
385.126	C00021	M+H[1+]	0.00286647
313.105	C00021	M-C3H4O2+H[1+]	0.00284647
146.981	C00022	M+NaCl[1+]	0.00119647
111.006	C00022	M+Na[1+]	0.000393533
140.904	C00023	M+HCOOK[1+]	3.35e-05
764.124	C00024	M-HCOOH+H[1+]	0.00408647
766.138	C00024	M-CO2+H[1+]	0.00504647
894.099	C00024	M+HCOOK[1+]	0.00413353
742.139	C00024	M-HCOONa+H[1+]	0.00636647
271.05	C00024	M(C13)+3H[3+]	0.000226467
104.071	C00025	M-CO2+H[1+]	0.000423533
170.042	C00025	M+Na[1+]	1.35e-05
120.066	C00025	M-CO+H[1+]	0.000363533
150.058	C00025	M(Cl37)+H[1+]	0.000753533
76.0401	C00025	M-C3H4O2+H[1+]	0.000694533
102.055	C00025	M-HCOOH+H[1+]	0.000413533
148.06	C00025	M+H[1+]	1.65e-05
130.05	C00025	M-H2O+H[1+]	0.000193533
186.016	C00025	M+K[1+]	0.000103533
147.053	C00025	M[1+]	0.00026
146.021	C00026	M[1+]	0.00022
102.999	C00027	M+HCOONa[1+]	0.000686467
589.044	C00029	M+Na[1+]	0.000336467
651.023	C00029	M+HCOOK[1+]	0.000186467
203.053	C00031	M+Na[1+]	0.000156467
219.026	C00031	M+K[1+]	6.65e-05
153.076	C00031	M-CO+H[1+]	0.000253533
199.082	C00031	M+H2O+H[1+]	0.00117353
180.063	C00031	M[1+]	0.00048
533.22	C00032	M-HCOOK+H[1+]	0.00312647
533.228	C00032	M-HCOOK+H[1+]	0.00431353
571.179	C00032	M-HCOOH+H[1+]	0.000466467
685.17	C00032	M+HCOONa[1+]	0.00204647
309.095	C00032	M+2H[2+]	0.00121647
655.136	C00032	M+K[1+]	0.00433647
599.174	C00032	M-H2O+H[1+]	0.000366467
83.0111	C00033	M+Na[1+]	0.000690533
129.016	C00033	M+HCOONa[1+]	0.000223533
443.024	C00035	M[1+]	0.00035
408.009	C00035	M-H4O2+H[1+]	0.00187647
512.02	C00035	M+HCOONa[1+]	0.00121353
98.0219	C00037	M+Na[1+]	0.000578533
113.996	C00037	M+K[1+]	0.000873533
59.0133	C00037	M-NH3+H[1+]	0.000545533
59.0132	C00037	M-NH3+H[1+]	0.000409533
90.0556	C00041	M+H[1+]	0.000631533
112.037	C00041	M+Na[1+]	0.000393533
158.044	C00041	M+HCOONa[1+]	0.00132353
108.066	C00041	M+H2O+H[1+]	0.000413533
91.0589	C00041	M(C13)+H[1+]	0.000558533
128.011	C00041	M+K[1+]	0.000573533
141.016	C00042	M+Na[1+]	0.000146467
102.007	C00042	M-NH3+H[1+]	0.000356467
137.046	C00042	M+H2O+H[1+]	0.00136353
676.083	C00043	M+HCOONa[1+]	0.00653353
676.071	C00043	M+HCOONa[1+]	0.00564647
564.099	C00043	M-CO2+H[1+]	0.000276467
591.988	C00044	M+HCOONa[1+]	0.00217353
545.975	C00044	M+Na[1+]	0.00499647
581.956	C00044	M+NaCl[1+]	0.000726467
169.095	C00047	M+Na[1+]	3.35e-05
130.086	C00047	M-NH3+H[1+]	0.000123533
129.102	C00047	M-H2O+H[1+]	0.000193533
215.1	C00047	M+HCOONa[1+]	0.000326467
231.075	C00047	M+HCOOK[1+]	0.00104353
148.116	C00047	M(C13)+H[1+]	2.65e-05
231.073	C00047	M+HCOOK[1+]	0.000576467
185.068	C00047	M+K[1+]	0.000203533
101.108	C00047	M-HCOOH+H[1+]	0.000483533
147.113	C00047	M+H[1+]	3.35e-05
85.0504	C00047	M+H+Na[2+]	0.000626467
185.067	C00047	M+K[1+]	0.00130647
90.0556	C00049	M-CO2+H[1+]	0.000631533
156.027	C00049	M+Na[1+]	7.65e-05
133.037	C00049	M[1+]	0.00016
106.05	C00049	M-CO+H[1+]	0.000603533
236.071	C00051	M-C3H4O2+H[1+]	0.00140353
309.095	C00051	M(C13)+H[1+]	0.000233533
307.084	C00051	M[1+]	0.00031
589.044	C00052	M+Na[1+]	0.000336467
651.023	C00052	M+HCOOK[1+]	0.000186467
545.948	C00053	M+K[1+]	0.000476467
471.976	C00053	M-H4O2+H[1+]	0.00335353
565.949	C00053	M+NaCl[1+]	0.00356647
465.988	C00054	M+K[1+]	0.00386647
512	C00054	M+HCOOK[1+]	0.00209353
109.025	C00055	M(C13)+3H[3+]	0.000873133
296.066	C00055	M-CO+H[1+]	0.00208353
325.061	C00055	M(C13)+H[1+]	0.00166647
163.034	C00055	M(C13)+2H[2+]	0.000646467
109.026	C00055	M(C13)+3H[3+]	0.000816867
346.041	C00055	M+Na[1+]	0.000133533
373.147	C00061	M-HCOOK+H[1+]	0.00335647
153.044	C00061	M+3H[3+]	0.00145687
229.06	C00061	M+2H[2+]	0.000253533
99.0542	C00062	M+H+Na[2+]	5.35e-05
197.101	C00062	M+Na[1+]	0.000396467
233.077	C00062	M+NaCl[1+]	0.000506467
131.129	C00062	M-CO2+H[1+]	1.35e-05
176.122	C00062	M(C13)+H[1+]	0.000176467
243.108	C00062	M+HCOONa[1+]	0.00194353
193.131	C00062	M+H2O+H[1+]	0.00131353
213.073	C00062	M+K[1+]	0.00156647
175.119	C00062	M+H[1+]	6.35e-05
233.078	C00062	M+NaCl[1+]	0.000313533
174.113	C00062	M[1+]	0.0009
158.092	C00062	M-NH3+H[1+]	0.000126467
521.949	C00063	M+K[1+]	0.00178353
169.058	C00064	M+Na[1+]	7.35e-05
147.076	C00064	M+H[1+]	8.35e-05
129.066	C00064	M-H2O+H[1+]	0.000253533
215.064	C00064	M+HCOONa[1+]	0.000136467
130.05	C00064	M-NH3+H[1+]	0.000193533
185.032	C00064	M+K[1+]	0.000203533
119.081	C00064	M-CO+H[1+]	3.65e-05
231.037	C00064	M+HCOOK[1+]	0.000896467
128.032	C00065	M+Na[1+]	0.000143533
174.039	C00065	M+HCOONa[1+]	0.00128353
144.006	C00065	M+K[1+]	0.000393533
174.036	C00065	M+HCOONa[1+]	0.00130647
107.054	C00065	M(C13)+H[1+]	0.000963533
106.05	C00065	M+H[1+]	0.000503533
190.012	C00065	M+HCOOK[1+]	0.000893533
105.043	C00065	M[1+]	0.00026
99.0059	C00067	M+HCOONa[1+]	0.000612533
425.042	C00068	M[1+]	0.00295
109.052	C00072	M-HCOONa+H[1+]	6.35e-05
159.028	C00072	M-H2O+H[1+]	0.000966467
172.04	C00073	M+Na[1+]	1.35e-05
106.069	C00073	M-CO2+H[1+]	0.000483533
150.058	C00073	M+H[1+]	0.000153533
151.062	C00073	M(C13)+H[1+]	0.000103533
104.054	C00073	M-HCOOH+H[1+]	0.000823533
104.053	C00073	M-HCOOH+H[1+]	0.000176467
104.052	C00073	M-HCOOH+H[1+]	0.000936467
188.014	C00073	M+K[1+]	0.000263533
568.934	C00075	M+HCOOK[1+]	0.00322647
522.936	C00075	M+K[1+]	0.00469353
115.087	C00077	M-H2O+H[1+]	0.000143533
116.071	C00077	M-NH3+H[1+]	0.000173533
155.079	C00077	M+Na[1+]	0.000146467
133.097	C00077	M+H[1+]	0.000143533
171.053	C00077	M+K[1+]	0.000273533
134.101	C00077	M(C13)+H[1+]	5.35e-05
78.0426	C00077	M+H+Na[2+]	0.000581467
227.079	C00078	M+Na[1+]	0.000286467
207.095	C00078	M(Cl37)+H[1+]	0.000993533
169.076	C00078	M-H4O2+H[1+]	8.35e-05
177.102	C00078	M-CO+H[1+]	7.65e-05
207.096	C00078	M(Cl37)+H[1+]	0.00149353
243.053	C00078	M+K[1+]	0.000106467
205.097	C00078	M+H[1+]	0.000296467
206.1	C00078	M(C13)+H[1+]	0.000296467
273.085	C00078	M+HCOONa[1+]	0.000653533
273.083	C00078	M+HCOONa[1+]	0.00203647
223.109	C00078	M+H2O+H[1+]	0.00141353
69.0374	C00078	M+3H[3+]	0.000147867
273.087	C00078	M+HCOONa[1+]	0.00227353
159.092	C00078	M-HCOOH+H[1+]	7.65e-05
114.044	C00078	M+H+Na[2+]	0.00113353
166.086	C00079	M+H[1+]	7.35e-05
188.068	C00079	M+Na[1+]	9.65e-05
138.091	C00079	M-CO+H[1+]	0.000223533
204.042	C00079	M+K[1+]	9.35e-05
120.081	C00079	M-HCOOH+H[1+]	0.000243533
167.09	C00079	M(C13)+H[1+]	7.65e-05
122.097	C00079	M-CO2+H[1+]	0.000283533
576.978	C00081	M+HCOONa[1+]	0.00307353
462.983	C00081	M-HCOOH+H[1+]	0.000853533
530.965	C00081	M+Na[1+]	0.00395647
566.947	C00081	M+NaCl[1+]	0.00112353
441	C00081	M-HCOONa+H[1+]	0.000793533
204.063	C00082	M+Na[1+]	8.65e-05
138.091	C00082	M-CO2+H[1+]	0.000123533
110.06	C00082	M-C3H4O2+H[1+]	0.000383533
181.074	C00082	M[1+]	0.00012
220.037	C00082	M+K[1+]	5.35e-05
182.081	C00082	M+H[1+]	0.000196467
922.107	C00083	M+HCOONa[1+]	0.00324647
438.554	C00083	M+H+Na[2+]	0.00252647
438.556	C00083	M+H+Na[2+]	0.000366467
113.021	C00084	M+HCOONa[1+]	0.000513533
128.995	C00084	M+HCOOK[1+]	0.000193533
283.019	C00085	M+Na[1+]	0.000383533
329.025	C00085	M+HCOONa[1+]	0.000593533
217.047	C00085	M-CO2+H[1+]	0.000246467
215.031	C00085	M-HCOOH+H[1+]	0.000276467
83.0223	C00086	M+Na[1+]	0.000606533
98.9961	C00086	M+K[1+]	0.000916533
60.032	C00086	M[1+]	0.000352
145	C00086	M+HCOOK[1+]	0.000686467
343.122	C00089	M+H[1+]	0.00103647
115.047	C00089	M+3H[3+]	0.0011102
115.047	C00089	M+3H[3+]	0.0008202
115.047	C00089	M+3H[3+]	0.0005302
365.106	C00089	M+Na[1+]	0.000103533
297.121	C00089	M-HCOOH+H[1+]	0.00269353
297.117	C00089	M-HCOOH+H[1+]	0.000916467
115.046	C00089	M+3H[3+]	0.0002502
381.08	C00089	M+K[1+]	0.000603533
115.046	C00089	M+3H[3+]	0.0004198
115.046	C00089	M+3H[3+]	5.98e-05
275.135	C00089	M-HCOONa+H[1+]	0.00142647
115.045	C00089	M+3H[3+]	0.0009298
307.1	C00089	M-H4O2+H[1+]	0.00243647
172.066	C00089	M+2H[2+]	0.000603533
113.041	C00090	M(S34)+H[1+]	0.000893533
113.041	C00090	M(Cl37)+H[1+]	0.000506467
111.044	C00090	M+H[1+]	0.000403533
93.0341	C00090	M-H2O+H[1+]	0.000670533
445.567	C00091	M+H+Na[2+]	0.00307353
824.143	C00091	M-CO2+H[1+]	0.00581647
952.103	C00091	M+HCOOK[1+]	0.00327353
283.019	C00092	M+Na[1+]	0.000383533
329.025	C00092	M+HCOONa[1+]	0.000593533
217.047	C00092	M-CO2+H[1+]	0.000246467
215.031	C00092	M-HCOOH+H[1+]	0.000276467
155.01	C00093	M-H2O+H[1+]	8.35e-05
127.016	C00093	M-HCOOH+H[1+]	0.000113533
191.031	C00093	M+H2O+H[1+]	0.000216467
129.031	C00093	M-CO2+H[1+]	0.000173533
173.021	C00093	M+H[1+]	6.35e-05
145.026	C00093	M-CO+H[1+]	0.000193533
203.053	C00095	M+Na[1+]	0.000156467
219.026	C00095	M+K[1+]	6.65e-05
153.076	C00095	M-CO+H[1+]	0.000253533
199.082	C00095	M+H2O+H[1+]	0.00117353
180.063	C00095	M[1+]	0.00048
589.054	C00096	M-NH3+H[1+]	0.00364647
578.084	C00096	M-CO+H[1+]	0.00520647
628.072	C00096	M+Na[1+]	0.00509353
608.082	C00096	M(S34)+H[1+]	0.00151353
608.082	C00096	M(Cl37)+H[1+]	0.000113533
605.078	C00096	M[1+]	0.00045
203.035	C00096	M(C13)+3H[3+]	0.00141353
140.037	C00097	M+H2O+H[1+]	0.000826467
90.0556	C00099	M+H[1+]	0.000631533
112.037	C00099	M+Na[1+]	0.000393533
158.044	C00099	M+HCOONa[1+]	0.00132353
108.066	C00099	M+H2O+H[1+]	0.000413533
91.0589	C00099	M(C13)+H[1+]	0.000558533
128.011	C00099	M+K[1+]	0.000573533
846.129	C00100	M+Na[1+]	0.00200647
823.139	C00100	M[1+]	0.0019
826.14	C00100	M(S34)+H[1+]	0.00457647
826.14	C00100	M(Cl37)+H[1+]	0.00597647
824.143	C00100	M+H[1+]	0.00571647
752.134	C00100	M-C3H4O2+H[1+]	0.00660353
796.161	C00100	M-CO+H[1+]	0.00746353
882.1	C00100	M+NaCl[1+]	0.00774647
362.218	C00101	M-HCOOK+H[1+]	0.000653533
464.192	C00101	M+H2O+H[1+]	0.00330353
400.17	C00101	M-HCOOH+H[1+]	0.00328647
402.185	C00101	M-CO2+H[1+]	0.00324647
447.184	C00101	M(C13)+H[1+]	0.00218353
418.181	C00101	M-CO+H[1+]	0.00221647
374.155	C00101	M-C3H4O2+H[1+]	0.00234647
400.175	C00101	M-HCOOH+H[1+]	0.00199353
445.167	C00101	M[1+]	0.00366
429.153	C00101	M-NH3+H[1+]	0.000883533
447.178	C00101	M(C13)+H[1+]	0.00382647
231.972	C00102	M-H4O2+H[1+]	0.000493533
135.003	C00102	M(C13)+2H[2+]	0.00133353
249.982	C00102	M-H2O+H[1+]	0.000393533
221.988	C00102	M-HCOOH+H[1+]	0.000353533
286.001	C00102	M+H2O+H[1+]	0.00206647
283.019	C00103	M+Na[1+]	0.000383533
329.025	C00103	M+HCOONa[1+]	0.000593533
217.047	C00103	M-CO2+H[1+]	0.000246467
215.031	C00103	M-HCOOH+H[1+]	0.000276467
345.057	C00104	M-HCOOK+H[1+]	0.00254647
431.015	C00104	M(S34)+H[1+]	0.00195647
431.015	C00104	M(Cl37)+H[1+]	0.00335647
241.083	C00105	M-HCOOK+H[1+]	0.00123353
257.056	C00105	M-HCOONa+H[1+]	0.000183533
281.053	C00105	M-CO2+H[1+]	0.000246467
115.03	C00106	M(S34)+H[1+]	7.35e-05
115.031	C00106	M(S34)+H[1+]	0.000363533
115.031	C00106	M(Cl37)+H[1+]	0.00103647
135.017	C00106	M+Na[1+]	0.000103533
115.03	C00106	M(S34)+H[1+]	0.000806467
57.0206	C00106	M+2H[2+]	0.000328467
115.031	C00106	M(S34)+H[1+]	0.000653533
115.031	C00106	M(Cl37)+H[1+]	0.000746467
115.03	C00106	M(S34)+H[1+]	0.000506467
68.0115	C00106	M+H+Na[2+]	0.000456467
115.03	C00106	M(S34)+H[1+]	0.000216467
115.031	C00106	M(S34)+H[1+]	0.000943533
115.031	C00106	M(Cl37)+H[1+]	0.000456467
115.029	C00106	M(S34)+H[1+]	0.00102647
115.032	C00106	M(Cl37)+H[1+]	8.65e-05
57.0205	C00106	M+2H[2+]	0.000402467
113.034	C00106	M+H[1+]	0.000206467
120.044	C00108	M-H2O+H[1+]	0.000336467
140.05	C00108	M(S34)+H[1+]	0.000756467
110.06	C00108	M-CO+H[1+]	0.000483533
206.042	C00108	M+HCOONa[1+]	0.000116467
160.037	C00108	M+Na[1+]	3.53e-06
140.053	C00108	M(Cl37)+H[1+]	0.000693533
140.051	C00108	M(S34)+H[1+]	0.000523533
140.051	C00108	M(Cl37)+H[1+]	0.000876467
140.052	C00108	M(S34)+H[1+]	0.000813533
140.052	C00108	M(Cl37)+H[1+]	0.000586467
125.021	C00109	M+Na[1+]	0.000233533
171.026	C00109	M+HCOONa[1+]	9.65e-05
127.016	C00111	M-CO2+H[1+]	0.000213533
171.005	C00111	M+H[1+]	5.35e-05
403.016	C00112	M[1+]	0.00251
349.029	C00113	M+H2O+H[1+]	0.00136647
330.009	C00113	M[1+]	0.00306
285.012	C00113	M-HCOOH+H[1+]	0.00195647
104.108	C00114	M[1+]	0
104.107	C00114	M[1+]	0.00099
163.073	C00114	M+NaCl[1+]	0.000566467
189.075	C00114	M+HCOOK[1+]	0.00131647
115.037	C00116	M+Na[1+]	0.000313533
131.011	C00116	M+K[1+]	0.000593533
93.0552	C00116	M+H[1+]	0.000611533
214	C00117	M-NH3+H[1+]	0.000343533
203.031	C00117	M-CO+H[1+]	0.000116467
187.036	C00117	M-CO2+H[1+]	0.000216467
185.021	C00117	M-HCOOH+H[1+]	0.000176467
249.035	C00117	M+H2O+H[1+]	0.00228647
127.016	C00118	M-CO2+H[1+]	0.000213533
171.005	C00118	M+H[1+]	5.35e-05
474.918	C00119	M+HCOOK[1+]	0.00214647
372.952	C00119	M-H2O+H[1+]	0.00350353
209.075	C00120	M-H4O2+H[1+]	0.000673533
199.088	C00120	M-HCOOH+H[1+]	0.00194647
247.094	C00120	M(S34)+H[1+]	0.00238353
247.094	C00120	M(Cl37)+H[1+]	0.000983533
217.101	C00120	M-CO+H[1+]	0.000263533
228.071	C00120	M-NH3+H[1+]	0.00189353
123.05	C00120	M+2H[2+]	0.000886467
173.044	C00121	M+Na[1+]	0.00162353
150.053	C00121	M[1+]	0.00014
134.033	C00121	M-NH3+H[1+]	0.000956467
173.042	C00121	M+Na[1+]	0.000126467
59.0133	C00122	M+2H[2+]	0.000545533
59.0132	C00122	M+2H[2+]	0.000409533
154.084	C00123	M+Na[1+]	0.000156467
132.102	C00123	M+H[1+]	0.000213533
104.108	C00123	M-CO+H[1+]	0.000623533
86.0971	C00123	M-HCOOH+H[1+]	0.000640533
88.1127	C00123	M-CO2+H[1+]	0.000647533
170.058	C00123	M+K[1+]	0.000403533
133.105	C00123	M(C13)+H[1+]	6.35e-05
77.5456	C00123	M+H+Na[2+]	4.55e-05
200.089	C00123	M+HCOONa[1+]	0.000146467
150.113	C00123	M+H2O+H[1+]	0.000133533
104.107	C00123	M-CO+H[1+]	0.000366467
216.063	C00123	M+HCOOK[1+]	0.000426467
115.076	C00123	M-NH3+H[1+]	0.000213533
114.092	C00123	M-H2O+H[1+]	0.000523533
203.053	C00124	M+Na[1+]	0.000156467
219.026	C00124	M+K[1+]	6.65e-05
153.076	C00124	M-CO+H[1+]	0.000253533
199.082	C00124	M+H2O+H[1+]	0.00117353
180.063	C00124	M[1+]	0.00048
529.196	C00127	M-HCOOK+H[1+]	0.00198647
569.17	C00127	M-CO2+H[1+]	0.000953533
545.17	C00127	M-HCOONa+H[1+]	0.00233647
205.057	C00127	M+3H[3+]	0.00137313
205.06	C00127	M+3H[3+]	0.00202687
307.084	C00127	M+2H[2+]	0.000833533
531.188	C00128	M-HCOOK+H[1+]	0.00481647
543.133	C00128	M-C3H4O2+H[1+]	0.000516467
673.113	C00128	M+NaCl[1+]	3.53e-06
265.023	C00129	M+H2O+H[1+]	0.000226467
174.992	C00129	M-C3H4O2+H[1+]	0.000143533
331.041	C00130	M-H2O+H[1+]	0.00229647
281.064	C00130	M-HCOONa+H[1+]	0.00265647
349.052	C00130	M+H[1+]	0.00265647
371.034	C00130	M+Na[1+]	0.00265647
321.057	C00130	M-CO+H[1+]	0.00243647
575.968	C00131	M+HCOOK[1+]	0.00111647
90.0556	C00133	M+H[1+]	0.000631533
112.037	C00133	M+Na[1+]	0.000393533
158.044	C00133	M+HCOONa[1+]	0.00132353
108.066	C00133	M+H2O+H[1+]	0.000413533
91.0589	C00133	M(C13)+H[1+]	0.000558533
128.011	C00133	M+K[1+]	0.000573533
156.077	C00135	M+H[1+]	3.35e-05
110.072	C00135	M-HCOOH+H[1+]	0.000363533
112.087	C00135	M-CO2+H[1+]	0.000413533
178.059	C00135	M+Na[1+]	9.65e-05
110.071	C00135	M-HCOOH+H[1+]	0.000466467
138.067	C00135	M-H2O+H[1+]	0.000683533
157.08	C00135	M(C13)+H[1+]	0.000106467
194.032	C00135	M+K[1+]	0.000173533
139.05	C00135	M-NH3+H[1+]	9.35e-05
224.064	C00135	M+HCOONa[1+]	0.000366467
766.138	C00136	M-C3H4O2+H[1+]	0.00504647
203.053	C00137	M+Na[1+]	0.000156467
219.026	C00137	M+K[1+]	6.65e-05
153.076	C00137	M-CO+H[1+]	0.000253533
199.082	C00137	M+H2O+H[1+]	0.00117353
180.063	C00137	M[1+]	0.00048
221.089	C00140	M[1+]	0.00071
244.079	C00140	M+Na[1+]	0.000496467
178.107	C00140	M-CO2+H[1+]	1.35e-05
290.086	C00140	M+HCOONa[1+]	0.00158353
139.037	C00141	M+Na[1+]	0.000113533
185.042	C00141	M+HCOONa[1+]	6.65e-05
99.0445	C00141	M-H2O+H[1+]	0.000559533
155.01	C00141	M+K[1+]	0.000383533
81.0341	C00141	M-H4O2+H[1+]	0.000767533
201.016	C00141	M+HCOOK[1+]	0.000106467
458.174	C00143	M+H[1+]	0.00448647
412.171	C00143	M-HCOOH+H[1+]	0.00213647
459.184	C00143	M(C13)+H[1+]	0.00202353
390.188	C00143	M-HCOONa+H[1+]	0.00248647
374.218	C00143	M-HCOOK+H[1+]	0.000593533
230.095	C00143	M(C13)+2H[2+]	0.00101353
459.177	C00143	M(C13)+H[1+]	0.00443647
365.065	C00144	M(C13)+H[1+]	0.00356647
292.042	C00144	M-C3H4O2+H[1+]	0.00263647
364.063	C00144	M+H[1+]	0.00264647
179.012	C00146	M+HCOOK[1+]	0.00154353
97.0459	C00146	M(S34)+H[1+]	0.000951533
97.0459	C00146	M(Cl37)+H[1+]	0.000448467
90.0556	C00147	M-HCOOH+H[1+]	0.000768467
138.057	C00147	M(S34)+H[1+]	0.000126467
154.073	C00147	M+H2O+H[1+]	0.000783533
137.066	C00147	M(C13)+H[1+]	0.000893533
136.062	C00147	M+H[1+]	0.000103533
154.073	C00147	M+H2O+H[1+]	0.000443533
194.022	C00147	M+NaCl[1+]	0.00165353
154.072	C00147	M+H2O+H[1+]	6.47e-06
92.0712	C00147	M-CO2+H[1+]	0.000764467
158.044	C00147	M+Na[1+]	7.65e-05
108.066	C00147	M-CO+H[1+]	0.000786467
200.032	C00148	M+HCOOK[1+]	0.000246467
88.0764	C00148	M-CO+H[1+]	0.000784533
138.053	C00148	M+Na[1+]	0.000143533
116.071	C00148	M+H[1+]	0.000273533
184.058	C00148	M+HCOONa[1+]	0.000123533
115.064	C00148	M[1+]	0.00052
118.069	C00148	M(Cl37)+H[1+]	0.00107353
99.0445	C00148	M-NH3+H[1+]	0.000459533
70.0653	C00148	M-HCOOH+H[1+]	0.000161533
117.074	C00148	M(C13)+H[1+]	0.000273533
70.0655	C00148	M-HCOOH+H[1+]	0.000299533
115.063	C00148	M[1+]	0.00059
154.027	C00148	M+K[1+]	0.000493533
98.0606	C00148	M-H2O+H[1+]	0.000634533
134.081	C00148	M+H2O+H[1+]	0.000113533
115.049	C00152	M-H2O+H[1+]	0.000986467
115.049	C00152	M-H2O+H[1+]	0.000726467
135.058	C00152	M(S34)+H[1+]	0.00124353
135.058	C00152	M(Cl37)+H[1+]	0.000156467
155.043	C00152	M+Na[1+]	0.000146467
115.05	C00152	M-H2O+H[1+]	0.000173533
171.016	C00152	M+K[1+]	4.35e-05
105.066	C00152	M-CO+H[1+]	3.35e-05
171.017	C00152	M+K[1+]	0.000713533
141.065	C00153	M+H2O+H[1+]	0.000716467
145.037	C00153	M+Na[1+]	6.35e-05
123.055	C00153	M+H[1+]	0.000416467
124.058	C00153	M(C13)+H[1+]	0.000256467
87.0334	C00153	M-H4O2+H[1+]	0.000640467
123.056	C00153	M+H[1+]	0.000313533
154.052	C00155	M+H2O+H[1+]	0.000856467
173.998	C00155	M+K[1+]	0.000253533
137.046	C00155	M(C13)+H[1+]	0.000236467
158.025	C00155	M+Na[1+]	5.65e-05
111.044	C00156	M-CO+H[1+]	0.000503533
161.021	C00156	M+Na[1+]	2.35e-05
138.032	C00156	M[1+]	8e-05
93.0341	C00156	M-HCOOH+H[1+]	0.000570533
175.023	C00158	M-H2O+H[1+]	0.000966467
125.048	C00158	M-HCOONa+H[1+]	0.00113353
203.053	C00159	M+Na[1+]	0.000156467
219.026	C00159	M+K[1+]	6.65e-05
153.076	C00159	M-CO+H[1+]	0.000253533
199.082	C00159	M+H2O+H[1+]	0.00117353
180.063	C00159	M[1+]	0.00048
59.0132	C00160	M-H2O+H[1+]	0.000509533
99.0059	C00160	M+Na[1+]	0.000612533
143.031	C00163	M+HCOONa[1+]	3.53e-06
97.0266	C00163	M+Na[1+]	0.000520533
93.0552	C00163	M+H2O+H[1+]	0.000511533
125.021	C00164	M+Na[1+]	0.000233533
171.026	C00164	M+HCOONa[1+]	9.65e-05
187.036	C00166	M+Na[1+]	0.000116467
83.0305	C00166	M+2H[2+]	0.000387467
121.065	C00166	M-CO2+H[1+]	0.000343533
167.051	C00166	M(S34)+H[1+]	0.000413533
167.051	C00166	M(Cl37)+H[1+]	0.000986467
93.0341	C00166	M-C3H4O2+H[1+]	0.000670533
545.021	C00167	M-H4O2+H[1+]	0.000453533
583.04	C00167	M(S34)+H[1+]	0.00227353
583.04	C00167	M(Cl37)+H[1+]	0.000873533
599.055	C00167	M+H2O+H[1+]	0.00327353
563.027	C00167	M-H2O+H[1+]	0.00367647
59.0133	C00168	M-HCOOH+H[1+]	0.000445533
59.0135	C00168	M-HCOOH+H[1+]	0.000577533
59.0132	C00168	M-HCOOH+H[1+]	0.000309533
173.007	C00168	M+HCOONa[1+]	0.000903533
113.996	C00169	M-CO+H[1+]	0.000673533
299.101	C00170	M(C13)+H[1+]	0.000373533
150.053	C00170	M(C13)+2H[2+]	0.00111647
300.096	C00170	M(Cl37)+H[1+]	0.00177353
320.079	C00170	M+Na[1+]	0.000163533
298.097	C00170	M+H[1+]	0.000393533
254.107	C00170	M-CO2+H[1+]	0.000313533
281.072	C00170	M-NH3+H[1+]	0.00146353
226.076	C00170	M-C3H4O2+H[1+]	0.000483533
252.092	C00170	M-HCOOH+H[1+]	0.000363533
270.103	C00170	M-CO+H[1+]	0.00124353
280.088	C00170	M-H2O+H[1+]	0.00164353
127.05	C00178	M+H[1+]	0.000536467
126.043	C00178	M[1+]	0.0002
126.044	C00178	M[1+]	0.00116
126.043	C00178	M[1+]	0.00039
99.0558	C00178	M-CO+H[1+]	0.000594533
145.06	C00178	M+H2O+H[1+]	0.00104647
126.044	C00178	M[1+]	0.00081
128.053	C00178	M(C13)+H[1+]	0.000616467
195.036	C00178	M+HCOONa[1+]	0.00183647
83.061	C00178	M-CO2+H[1+]	0.000667533
169.084	C00179	M+K[1+]	0.000966467
189.088	C00179	M+NaCl[1+]	0.000663533
169.086	C00179	M+K[1+]	0.00113353
131.129	C00179	M+H[1+]	0.000113533
215.089	C00179	M+HCOOK[1+]	0.00174647
191.031	C00180	M+HCOONa[1+]	0.000116467
145.026	C00180	M+Na[1+]	9.35e-05
125.041	C00180	M(S34)+H[1+]	0.000713533
125.041	C00180	M(Cl37)+H[1+]	0.000686467
173.044	C00181	M+Na[1+]	0.00162353
150.053	C00181	M[1+]	0.00014
134.033	C00181	M-NH3+H[1+]	0.000956467
173.042	C00181	M+Na[1+]	0.000126467
689.212	C00182	M+Na[1+]	0.000333533
623.243	C00182	M-CO2+H[1+]	0.00316353
583.264	C00182	M-HCOOK+H[1+]	0.00371647
649.214	C00182	M-H2O+H[1+]	0.00426647
583.273	C00182	M-HCOOK+H[1+]	0.00541353
119.09	C00183	M(C13)+H[1+]	0.000223533
118.087	C00183	M+H[1+]	0.000303533
140.068	C00183	M+Na[1+]	0.000146467
74.0972	C00183	M-CO2+H[1+]	0.000734533
156.042	C00183	M+K[1+]	0.000373533
202.047	C00183	M+HCOOK[1+]	0.000356467
120.081	C00183	M(S34)+H[1+]	0.000956467
72.0816	C00183	M-HCOOH+H[1+]	0.000697533
186.074	C00183	M+HCOONa[1+]	0.000156467
90.092	C00183	M-CO+H[1+]	0.000726533
100.076	C00183	M-H2O+H[1+]	0.000553533
101.06	C00183	M-NH3+H[1+]	0.000433533
175.002	C00184	M+HCOOK[1+]	0.00129353
113.021	C00184	M+Na[1+]	0.000413533
159.025	C00184	M+HCOONa[1+]	0.00128647
159.028	C00184	M+HCOONa[1+]	0.00143353
128.995	C00184	M+K[1+]	0.000493533
93.0341	C00184	M(S34)+H[1+]	0.000629467
343.122	C00185	M+H[1+]	0.00103647
115.047	C00185	M+3H[3+]	0.0011102
115.047	C00185	M+3H[3+]	0.0008202
115.047	C00185	M+3H[3+]	0.0005302
365.106	C00185	M+Na[1+]	0.000103533
297.121	C00185	M-HCOOH+H[1+]	0.00269353
297.117	C00185	M-HCOOH+H[1+]	0.000916467
115.046	C00185	M+3H[3+]	0.0002502
381.08	C00185	M+K[1+]	0.000603533
115.046	C00185	M+3H[3+]	0.0004198
115.046	C00185	M+3H[3+]	5.98e-05
275.135	C00185	M-HCOONa+H[1+]	0.00142647
115.045	C00185	M+3H[3+]	0.0009298
307.1	C00185	M-H4O2+H[1+]	0.00243647
172.066	C00185	M+2H[2+]	0.000603533
175.002	C00186	M+HCOOK[1+]	0.00129353
113.021	C00186	M+Na[1+]	0.000413533
159.025	C00186	M+HCOONa[1+]	0.00128647
159.028	C00186	M+HCOONa[1+]	0.00143353
128.995	C00186	M+K[1+]	0.000493533
93.0341	C00186	M(S34)+H[1+]	0.000629467
455.35	C00187	M+HCOONa[1+]	0.000403533
425.314	C00187	M+K[1+]	0.00321647
142.048	C00188	M+Na[1+]	4.35e-05
120.066	C00188	M+H[1+]	0.000363533
92.0712	C00188	M-CO+H[1+]	0.000735533
102.055	C00188	M-H2O+H[1+]	0.000613533
158.021	C00188	M+K[1+]	0.000353533
178.024	C00188	M+NaCl[1+]	0.000206467
84.045	C00188	M-H4O2+H[1+]	0.000729533
188.054	C00188	M+HCOONa[1+]	0.00123353
146.021	C00189	M+HCOOK[1+]	9.65e-05
84.0427	C00189	M+Na[1+]	0.000592533
280.023	C00190	M+H+Na[2+]	0.00262353
605.043	C00190	M+HCOONa[1+]	0.00397353
159.028	C00191	M-H4O2+H[1+]	0.000966467
178.024	C00191	M-NH3+H[1+]	0.000393533
109.046	C00193	M(S34)+H[1+]	0.000853533
109.046	C00193	M(Cl37)+H[1+]	0.000546467
109.047	C00193	M(Cl37)+H[1+]	0.000733533
129.031	C00193	M+Na[1+]	0.000173533
106.041	C00193	M[1+]	0.00096
175.037	C00193	M+HCOONa[1+]	5.65e-05
527.564	C00194	M(C13)+3H[3+]	0.0031602
527.229	C00194	M+3H[3+]	0.0027602
111.044	C00196	M-CO2+H[1+]	0.000403533
173.044	C00196	M+H2O+H[1+]	0.000776467
157.029	C00196	M(S34)+H[1+]	0.000396467
154.027	C00196	M[1+]	3e-05
178.047	C00198	M[1+]	0.00044
201.037	C00198	M+Na[1+]	0.000246467
179.056	C00198	M+H[1+]	0.000543533
214	C00199	M-NH3+H[1+]	0.000343533
203.031	C00199	M-CO+H[1+]	0.000116467
187.036	C00199	M-CO2+H[1+]	0.000216467
185.021	C00199	M-HCOOH+H[1+]	0.000176467
249.035	C00199	M+H2O+H[1+]	0.00228647
239.088	C00200	M-HCOONa+H[1+]	0.00118353
308.075	C00200	M(C13)+H[1+]	0.00288647
306.068	C00200	M[1+]	0.00017
223.112	C00200	M-HCOOK+H[1+]	0.00138647
239.086	C00200	M-HCOONa+H[1+]	0.00129647
157.08	C00202	M-CO+H[1+]	0.00129353
184.066	C00202	M[1+]	0.00054
676.083	C00203	M+HCOONa[1+]	0.00653353
676.071	C00203	M+HCOONa[1+]	0.00564647
564.099	C00203	M-CO2+H[1+]	0.000276467
178.047	C00204	M[1+]	0.00044
201.037	C00204	M+Na[1+]	0.000246467
179.056	C00204	M+H[1+]	0.000543533
449.993	C00206	M+K[1+]	0.00414647
127.037	C00207	M+HCOONa[1+]	0.000173533
77.0605	C00207	M+H2O+H[1+]	0.000684533
81.0318	C00207	M+Na[1+]	0.000659533
343.122	C00208	M+H[1+]	0.00103647
115.047	C00208	M+3H[3+]	0.0011102
115.047	C00208	M+3H[3+]	0.0008202
115.047	C00208	M+3H[3+]	0.0005302
365.106	C00208	M+Na[1+]	0.000103533
297.121	C00208	M-HCOOH+H[1+]	0.00269353
297.117	C00208	M-HCOOH+H[1+]	0.000916467
115.046	C00208	M+3H[3+]	0.0002502
381.08	C00208	M+K[1+]	0.000603533
115.046	C00208	M+3H[3+]	0.0004198
115.046	C00208	M+3H[3+]	5.98e-05
275.135	C00208	M-HCOONa+H[1+]	0.00142647
115.045	C00208	M+3H[3+]	0.0009298
307.1	C00208	M-H4O2+H[1+]	0.00243647
172.066	C00208	M+2H[2+]	0.000603533
269.106	C00212	M(C13)+H[1+]	0.00139647
135.058	C00212	M(C13)+2H[2+]	0.000443533
267.099	C00212	M[1+]	0.002
290.086	C00212	M+Na[1+]	8.35e-05
270.103	C00212	M(Cl37)+H[1+]	0.00184353
90.0556	C00213	M+H[1+]	0.000631533
112.037	C00213	M+Na[1+]	0.000393533
158.044	C00213	M+HCOONa[1+]	0.00132353
108.066	C00213	M+H2O+H[1+]	0.000413533
91.0589	C00213	M(C13)+H[1+]	0.000558533
128.011	C00213	M+K[1+]	0.000573533
311.083	C00214	M+HCOONa[1+]	0.00226647
265.079	C00214	M+Na[1+]	0.000656467
175.109	C00214	M-HCOONa+H[1+]	0.000866467
225.088	C00214	M-H2O+H[1+]	0.00137353
197.093	C00214	M-HCOOH+H[1+]	0.00122353
215.104	C00214	M-CO+H[1+]	0.00139353
243.099	C00214	M+H[1+]	0.00123353
199.109	C00214	M-CO2+H[1+]	0.00135353
261.109	C00214	M+H2O+H[1+]	0.000983533
82.0383	C00214	M(C13)+3H[3+]	0.000148133
281.053	C00214	M+K[1+]	5.35e-05
173.044	C00216	M+Na[1+]	0.00162353
150.053	C00216	M[1+]	0.00014
134.033	C00216	M-NH3+H[1+]	0.000956467
173.042	C00216	M+Na[1+]	0.000126467
104.071	C00217	M-CO2+H[1+]	0.000423533
170.042	C00217	M+Na[1+]	1.35e-05
120.066	C00217	M-CO+H[1+]	0.000363533
150.058	C00217	M(Cl37)+H[1+]	0.000753533
76.0401	C00217	M-C3H4O2+H[1+]	0.000694533
102.055	C00217	M-HCOOH+H[1+]	0.000413533
148.06	C00217	M+H[1+]	1.65e-05
130.05	C00217	M-H2O+H[1+]	0.000193533
186.016	C00217	M+K[1+]	0.000103533
147.053	C00217	M[1+]	0.00026
305.245	C00219	M+H[1+]	0.00204647
306.249	C00219	M(C13)+H[1+]	0.00219647
373.235	C00219	M+HCOONa[1+]	7.35e-05
327.23	C00219	M+Na[1+]	0.000323533
323.256	C00219	M+H2O+H[1+]	0.00218647
343.204	C00219	M+K[1+]	0.000773533
327.227	C00219	M+Na[1+]	0.00233647
321.103	C00220	M(C13)+H[1+]	0.00175353
292.102	C00220	M-CO+H[1+]	0.00161647
274.091	C00220	M-HCOOH+H[1+]	0.00156647
252.109	C00220	M-HCOONa+H[1+]	0.00227647
276.107	C00220	M-CO2+H[1+]	0.00172647
302.087	C00220	M-H2O+H[1+]	0.00109647
203.053	C00221	M+Na[1+]	0.000156467
219.026	C00221	M+K[1+]	6.65e-05
153.076	C00221	M-CO+H[1+]	0.000253533
199.082	C00221	M+H2O+H[1+]	0.00117353
180.063	C00221	M[1+]	0.00048
146.981	C00222	M+NaCl[1+]	0.00119647
111.006	C00222	M+Na[1+]	0.000393533
468.576	C00223	M+H+Na[2+]	0.00168353
952.121	C00223	M+K[1+]	0.00610353
972.113	C00223	M+NaCl[1+]	0.00528647
982.151	C00223	M+HCOONa[1+]	0.00411353
457.588	C00223	M+2H[2+]	0.00444353
496.018	C00224	M+HCOONa[1+]	0.00378353
189.071	C00225	M-HCOONa+H[1+]	0.00186647
211.057	C00225	M-HCOOH+H[1+]	0.00201353
189.074	C00225	M-HCOONa+H[1+]	0.000423533
211.053	C00225	M-HCOOH+H[1+]	0.00202647
275.073	C00225	M+H2O+H[1+]	0.00144353
213.073	C00225	M-CO2+H[1+]	0.00203353
189.075	C00225	M-HCOONa+H[1+]	0.00148353
229.068	C00225	M-CO+H[1+]	0.00217353
111.044	C00230	M-CO2+H[1+]	0.000403533
173.044	C00230	M+H2O+H[1+]	0.000776467
157.029	C00230	M(S34)+H[1+]	0.000396467
154.027	C00230	M[1+]	3e-05
214	C00231	M-NH3+H[1+]	0.000343533
203.031	C00231	M-CO+H[1+]	0.000116467
187.036	C00231	M-CO2+H[1+]	0.000216467
185.021	C00231	M-HCOOH+H[1+]	0.000176467
249.035	C00231	M+H2O+H[1+]	0.00228647
125.021	C00232	M+Na[1+]	0.000233533
171.026	C00232	M+HCOONa[1+]	9.65e-05
153.052	C00233	M+Na[1+]	6.35e-05
87.0811	C00233	M-CO2+H[1+]	0.000602533
169.026	C00233	M+K[1+]	0.000243533
199.057	C00233	M+HCOONa[1+]	0.000336467
215.031	C00233	M+HCOOK[1+]	0.000276467
114.044	C00233	M-NH3+H[1+]	0.000583533
475.178	C00234	M(C13)+H[1+]	0.00142353
390.212	C00234	M-HCOOK+H[1+]	0.000183533
159.063	C00234	M(C13)+3H[3+]	0.000943133
542.162	C00234	M+HCOONa[1+]	0.00121353
542.157	C00234	M+HCOONa[1+]	0.00321647
265.023	C00235	M+H2O+H[1+]	0.000226467
174.992	C00235	M-C3H4O2+H[1+]	0.000143533
326.072	C00239	M+H2O+H[1+]	0.00242647
174.039	C00242	M+Na[1+]	0.000116467
154.052	C00242	M(S34)+H[1+]	5.65e-05
154.052	C00242	M(Cl37)+H[1+]	0.00145647
108.066	C00242	M-CO2+H[1+]	0.000886467
106.05	C00242	M-HCOOH+H[1+]	0.000896467
210.017	C00242	M+NaCl[1+]	0.00152353
124.062	C00242	M-CO+H[1+]	0.000433533
190.012	C00242	M+K[1+]	0.000106467
124.062	C00242	M-CO+H[1+]	0.000593533
343.122	C00243	M+H[1+]	0.00103647
115.047	C00243	M+3H[3+]	0.0011102
115.047	C00243	M+3H[3+]	0.0008202
115.047	C00243	M+3H[3+]	0.0005302
365.106	C00243	M+Na[1+]	0.000103533
297.121	C00243	M-HCOOH+H[1+]	0.00269353
297.117	C00243	M-HCOOH+H[1+]	0.000916467
115.046	C00243	M+3H[3+]	0.0002502
381.08	C00243	M+K[1+]	0.000603533
115.046	C00243	M+3H[3+]	0.0004198
115.046	C00243	M+3H[3+]	5.98e-05
275.135	C00243	M-HCOONa+H[1+]	0.00142647
115.045	C00243	M+3H[3+]	0.0009298
307.1	C00243	M-H4O2+H[1+]	0.00243647
172.066	C00243	M+2H[2+]	0.000603533
126.022	C00245	M+H[1+]	0.000406467
126.022	C00245	M+H[1+]	0.000156467
64.0166	C00245	M(C13)+2H[2+]	0.000313533
98.0266	C00245	M-CO+H[1+]	0.000385467
111.042	C00246	M+Na[1+]	0.000433533
157.047	C00246	M+HCOONa[1+]	9.35e-05
127.016	C00246	M+K[1+]	0.000513533
173.021	C00246	M+HCOOK[1+]	6.35e-05
203.053	C00247	M+Na[1+]	0.000156467
219.026	C00247	M+K[1+]	6.65e-05
153.076	C00247	M-CO+H[1+]	0.000253533
199.082	C00247	M+H2O+H[1+]	0.00117353
180.063	C00247	M[1+]	0.00048
207.072	C00248	M(C13)+H[1+]	0.00183353
206.067	C00248	M+H[1+]	0.000383533
162.076	C00248	M-CO2+H[1+]	0.000976467
205.06	C00248	M[1+]	0.00047
208.066	C00248	M(Cl37)+H[1+]	0.00197353
341.209	C00249	M+HCOOK[1+]	6.65e-05
279.23	C00249	M+Na[1+]	0.000513533
295.204	C00249	M+K[1+]	0.000813533
325.235	C00249	M+HCOONa[1+]	0.000233533
226.024	C00250	M+NaCl[1+]	0.000426467
170.061	C00250	M(S34)+H[1+]	0.000183533
170.061	C00250	M(Cl37)+H[1+]	0.00121647
167.059	C00250	M[1+]	0.00079
84.5356	C00250	M+2H[2+]	0.000815467
125.021	C00251	M+H+Na[2+]	0.000916467
229.05	C00251	M(S34)+H[1+]	0.000796467
229.05	C00251	M(Cl37)+H[1+]	0.00219647
227.053	C00251	M+H[1+]	0.00200647
285.012	C00251	M+NaCl[1+]	0.00125647
199.061	C00251	M-CO+H[1+]	0.000653533
249.035	C00251	M+Na[1+]	0.00218647
343.122	C00252	M+H[1+]	0.00103647
115.047	C00252	M+3H[3+]	0.0011102
115.047	C00252	M+3H[3+]	0.0008202
115.047	C00252	M+3H[3+]	0.0005302
365.106	C00252	M+Na[1+]	0.000103533
297.121	C00252	M-HCOOH+H[1+]	0.00269353
297.117	C00252	M-HCOOH+H[1+]	0.000916467
115.046	C00252	M+3H[3+]	0.0002502
381.08	C00252	M+K[1+]	0.000603533
115.046	C00252	M+3H[3+]	0.0004198
115.046	C00252	M+3H[3+]	5.98e-05
275.135	C00252	M-HCOONa+H[1+]	0.00142647
115.045	C00252	M+3H[3+]	0.0009298
307.1	C00252	M-H4O2+H[1+]	0.00243647
172.066	C00252	M+2H[2+]	0.000603533
126.037	C00253	M(Cl37)+H[1+]	0.000773533
126.036	C00253	M(S34)+H[1+]	0.000563533
126.036	C00253	M(Cl37)+H[1+]	0.000836467
146.021	C00253	M+Na[1+]	3.53e-06
126.035	C00253	M(S34)+H[1+]	0.000253533
126.035	C00253	M(Cl37)+H[1+]	0.00114647
124.04	C00253	M+H[1+]	0.000233533
125.021	C00254	M+H+Na[2+]	0.000916467
229.05	C00254	M(S34)+H[1+]	0.000796467
229.05	C00254	M(Cl37)+H[1+]	0.00219647
227.053	C00254	M+H[1+]	0.00200647
285.012	C00254	M+NaCl[1+]	0.00125647
199.061	C00254	M-CO+H[1+]	0.000653533
249.035	C00254	M+Na[1+]	0.00218647
377.142	C00255	M+H[1+]	0.00331647
378.15	C00255	M(C13)+H[1+]	0.00140353
376.139	C00255	M[1+]	0.00116
331.139	C00255	M-HCOOH+H[1+]	0.00122647
399.128	C00255	M+Na[1+]	5.35e-05
349.148	C00255	M-CO+H[1+]	0.00218647
331.137	C00255	M-HCOOH+H[1+]	0.00295647
200.068	C00255	M+H+Na[2+]	0.000443533
189.075	C00255	M+2H[2+]	0.00166647
379.146	C00255	M(Cl37)+H[1+]	0.00309353
175.002	C00256	M+HCOOK[1+]	0.00129353
113.021	C00256	M+Na[1+]	0.000413533
159.025	C00256	M+HCOONa[1+]	0.00128647
159.028	C00256	M+HCOONa[1+]	0.00143353
128.995	C00256	M+K[1+]	0.000493533
93.0341	C00256	M(S34)+H[1+]	0.000629467
99.0363	C00257	M+2H[2+]	0.000143467
153.076	C00257	M-CO2+H[1+]	0.000153533
215.076	C00257	M+H2O+H[1+]	0.000346467
199.063	C00257	M(S34)+H[1+]	0.00144353
199.063	C00257	M(Cl37)+H[1+]	4.35e-05
199.061	C00257	M(S34)+H[1+]	0.000746467
196.058	C00257	M[1+]	0.00054
179.056	C00257	M-H2O+H[1+]	0.000543533
106.027	C00258	M[1+]	0.00023
175.023	C00258	M+HCOONa[1+]	0.00143353
129.016	C00258	M+Na[1+]	0.000123533
173.044	C00259	M+Na[1+]	0.00162353
150.053	C00259	M[1+]	0.00014
134.033	C00259	M-NH3+H[1+]	0.000956467
173.042	C00259	M+Na[1+]	0.000126467
109.046	C00261	M(S34)+H[1+]	0.000853533
109.046	C00261	M(Cl37)+H[1+]	0.000546467
109.047	C00261	M(Cl37)+H[1+]	0.000733533
129.031	C00261	M+Na[1+]	0.000173533
106.041	C00261	M[1+]	0.00096
175.037	C00261	M+HCOONa[1+]	5.65e-05
175.002	C00262	M+K[1+]	0.000293533
159.028	C00262	M+Na[1+]	3.35e-05
137.046	C00262	M+H[1+]	6.35e-05
93.0552	C00262	M-CO2+H[1+]	0.000788467
91.0413	C00262	M-HCOOH+H[1+]	0.000887533
142.048	C00263	M+Na[1+]	4.35e-05
120.066	C00263	M+H[1+]	0.000363533
92.0712	C00263	M-CO+H[1+]	0.000735533
102.055	C00263	M-H2O+H[1+]	0.000613533
158.021	C00263	M+K[1+]	0.000353533
178.024	C00263	M+NaCl[1+]	0.000206467
84.045	C00263	M-H4O2+H[1+]	0.000729533
188.054	C00263	M+HCOONa[1+]	0.00123353
192.975	C00265	M+K[1+]	3.35e-05
83.0111	C00266	M+Na[1+]	0.000690533
129.016	C00266	M+HCOONa[1+]	0.000223533
203.053	C00267	M+Na[1+]	0.000156467
219.026	C00267	M+K[1+]	6.65e-05
153.076	C00267	M-CO+H[1+]	0.000253533
199.082	C00267	M+H2O+H[1+]	0.00117353
180.063	C00267	M[1+]	0.00048
239.1	C00268	M[1+]	0.00199
239.104	C00268	M[1+]	0.00198
223.084	C00268	M-NH3+H[1+]	0.00132353
324.068	C00268	M+HCOOK[1+]	0.00195647
196.118	C00268	M-CO2+H[1+]	0.00145647
242.108	C00268	M(Cl37)+H[1+]	0.00128353
292.102	C00270	M-H2O+H[1+]	0.00101647
266.124	C00270	M-CO2+H[1+]	0.000733533
274.091	C00270	M-H4O2+H[1+]	0.000766467
293.086	C00270	M-NH3+H[1+]	0.000966467
348.068	C00270	M+K[1+]	0.00116647
312.113	C00270	M(Cl37)+H[1+]	0.00302353
104.044	C00270	M+3H[3+]	0.0010402
309.103	C00270	M[1+]	0.00259
328.124	C00270	M+H2O+H[1+]	0.000293533
156.063	C00270	M(C13)+2H[2+]	0.00102353
242.126	C00270	M-HCOONa+H[1+]	7.35e-05
214.129	C00272	M-CO+H[1+]	0.000426467
241.119	C00272	M[1+]	0.00195
170.102	C00272	M-C3H4O2+H[1+]	0.00149647
225.098	C00272	M-NH3+H[1+]	0.000486467
122.068	C00272	M(C13)+2H[2+]	0.000723533
244.123	C00272	M(Cl37)+H[1+]	0.00144353
196.118	C00272	M-HCOOH+H[1+]	0.00155647
242.126	C00272	M+H[1+]	0.00117353
241.115	C00272	M[1+]	0.00221
178.047	C00273	M[1+]	0.00044
201.037	C00273	M+Na[1+]	0.000246467
179.056	C00273	M+H[1+]	0.000543533
283.019	C00275	M+Na[1+]	0.000383533
329.025	C00275	M+HCOONa[1+]	0.000593533
217.047	C00275	M-CO2+H[1+]	0.000246467
215.031	C00275	M-HCOOH+H[1+]	0.000276467
219.026	C00279	M+H2O+H[1+]	0.000366467
68.0115	C00279	M(C13)+3H[3+]	0.0002602
155.01	C00279	M-HCOOH+H[1+]	1.65e-05
173.021	C00279	M-CO+H[1+]	0.000163533
157.026	C00279	M-CO2+H[1+]	4.35e-05
201.016	C00279	M+H[1+]	0.000106467
128.995	C00279	M-C3H4O2+H[1+]	0.000193533
325.157	C00280	M+K[1+]	0.00115353
325.154	C00280	M+K[1+]	0.00196647
288.203	C00280	M(C13)+H[1+]	0.000646467
309.183	C00280	M+Na[1+]	0.000303533
371.162	C00280	M+HCOOK[1+]	0.000213533
355.188	C00280	M+HCOONa[1+]	6.35e-05
287.199	C00280	M+H[1+]	0.00204647
305.209	C00280	M+H2O+H[1+]	0.00232647
221.078	C00284	M-C3H4O2+H[1+]	0.00116353
225.109	C00284	M-HCOONa+H[1+]	0.00118647
249.109	C00284	M-CO2+H[1+]	0.000983533
265.104	C00284	M-CO+H[1+]	0.00102353
295.095	C00284	M(S34)+H[1+]	0.000913533
295.095	C00284	M(Cl37)+H[1+]	0.000486467
158.044	C00284	M+H+Na[2+]	7.35e-05
247.094	C00284	M-HCOOH+H[1+]	0.00108353
275.089	C00284	M-H2O+H[1+]	0.00208353
257.078	C00284	M-H4O2+H[1+]	0.00118353
311.11	C00284	M+H2O+H[1+]	0.00177353
293.1	C00284	M+H[1+]	0.00186353
294.104	C00284	M(C13)+H[1+]	0.00216353
147.053	C00284	M+2H[2+]	0.000313533
510.003	C00286	M(S34)+H[1+]	0.00429353
510.003	C00286	M(Cl37)+H[1+]	0.00289353
575.994	C00286	M+HCOONa[1+]	0.00401353
80.9249	C00291	M+Na[1+]	0.000342533
93.0569	C00292	M[1+]	0.000875
96.0607	C00292	M(S34)+H[1+]	0.000211467
162.053	C00292	M+HCOONa[1+]	4.35e-05
291.07	C00294	M+Na[1+]	0.000163533
307.044	C00294	M+K[1+]	0.000633533
225.098	C00294	M-CO2+H[1+]	0.000486467
337.078	C00294	M+HCOONa[1+]	0.00216353
223.084	C00294	M-HCOOH+H[1+]	0.00122353
287.098	C00294	M+H2O+H[1+]	0.000496467
241.094	C00294	M-CO+H[1+]	0.00129353
201.102	C00294	M-HCOONa+H[1+]	0.00130353
197.068	C00294	M-C3H4O2+H[1+]	0.00132353
179.007	C00295	M+Na[1+]	0.000293533
175.034	C00295	M+H2O+H[1+]	0.000916467
175.037	C00295	M+H2O+H[1+]	0.00154353
113.034	C00295	M-CO2+H[1+]	0.000206467
211.082	C00296	M+H2O+H[1+]	0.00111353
215.052	C00296	M+Na[1+]	0.000276467
192.063	C00296	M[1+]	0.00052
209.057	C00299	M-H4O2+H[1+]	0.00163353
134.033	C00299	M+H+Na[2+]	0.000406467
201.088	C00299	M-CO2+H[1+]	0.00143353
227.068	C00299	M-H2O+H[1+]	0.00139353
123.042	C00299	M+2H[2+]	3.65e-05
177.088	C00299	M-HCOONa+H[1+]	0.000956467
245.078	C00299	M+H[1+]	0.00123353
247.07	C00299	M(S34)+H[1+]	0.00219647
217.083	C00299	M-CO+H[1+]	0.00135353
267.058	C00299	M+Na[1+]	0.000666467
263.088	C00299	M+H2O+H[1+]	0.00108353
246.081	C00299	M(C13)+H[1+]	0.00109353
244.069	C00299	M[1+]	0.00056
199.073	C00299	M-HCOOH+H[1+]	0.00141353
115.049	C00300	M-NH3+H[1+]	0.00108647
104.083	C00300	M-CO+H[1+]	0.000923533
115.049	C00300	M-NH3+H[1+]	0.000826467
104.082	C00300	M-CO+H[1+]	0.000103533
104.082	C00300	M-CO+H[1+]	7.65e-05
115.05	C00300	M-NH3+H[1+]	7.35e-05
104.081	C00300	M-CO+H[1+]	0.000836467
104.081	C00300	M-CO+H[1+]	0.000646467
578.084	C00301	M+H2O+H[1+]	0.00530647
628.072	C00301	M+HCOONa[1+]	0.00519353
104.071	C00302	M-CO2+H[1+]	0.000423533
170.042	C00302	M+Na[1+]	1.35e-05
120.066	C00302	M-CO+H[1+]	0.000363533
150.058	C00302	M(Cl37)+H[1+]	0.000753533
76.0401	C00302	M-C3H4O2+H[1+]	0.000694533
102.055	C00302	M-HCOOH+H[1+]	0.000413533
148.06	C00302	M+H[1+]	1.65e-05
130.05	C00302	M-H2O+H[1+]	0.000193533
186.016	C00302	M+K[1+]	0.000103533
147.053	C00302	M[1+]	0.00026
169.058	C00303	M+Na[1+]	7.35e-05
147.076	C00303	M+H[1+]	8.35e-05
129.066	C00303	M-H2O+H[1+]	0.000253533
215.064	C00303	M+HCOONa[1+]	0.000136467
130.05	C00303	M-NH3+H[1+]	0.000193533
185.032	C00303	M+K[1+]	0.000203533
119.081	C00303	M-CO+H[1+]	3.65e-05
231.037	C00303	M+HCOOK[1+]	0.000896467
988.552	C00306	M-C3H4O2+H[1+]	0.00479353
530.783	C00306	M+2H[2+]	0.00507647
354.197	C00306	M+3H[3+]	0.0026402
530.792	C00306	M+2H[2+]	0.00434353
531.293	C00306	M(C13)+2H[2+]	0.00341353
541.774	C00306	M+H+Na[2+]	0.00470647
417.094	C00307	M-C3H4O2+H[1+]	0.000213533
405.152	C00307	M-HCOOK+H[1+]	0.000836467
488.105	C00307	M[1+]	0.00182
490.116	C00307	M(C13)+H[1+]	0.00185647
105.077	C00308	M-C3H4O2+H[1+]	3.35e-05
160.073	C00308	M-NH3+H[1+]	0.00158353
215.052	C00308	M+K[1+]	0.00127647
195.11	C00308	M+H2O+H[1+]	0.00141353
89.0529	C00308	M+2H[2+]	0.000154533
173.044	C00309	M+Na[1+]	0.00162353
150.053	C00309	M[1+]	0.00014
134.033	C00309	M-NH3+H[1+]	0.000956467
173.042	C00309	M+Na[1+]	0.000126467
173.044	C00310	M+Na[1+]	0.00162353
150.053	C00310	M[1+]	0.00014
134.033	C00310	M-NH3+H[1+]	0.000956467
173.042	C00310	M+Na[1+]	0.000126467
175.023	C00311	M-H2O+H[1+]	0.000966467
125.048	C00311	M-HCOONa+H[1+]	0.00113353
173.044	C00312	M+Na[1+]	0.00162353
150.053	C00312	M[1+]	0.00014
134.033	C00312	M-NH3+H[1+]	0.000956467
173.042	C00312	M+Na[1+]	0.000126467
908.095	C00313	M+HCOONa[1+]	0.000106467
772.126	C00313	M-HCOONa+H[1+]	0.00649353
170.081	C00314	M+H[1+]	0.000146467
254.041	C00314	M+HCOOK[1+]	0.00164647
238.067	C00314	M+HCOONa[1+]	0.00173647
254.043	C00314	M+HCOOK[1+]	0.000593533
192.063	C00314	M+Na[1+]	0.000296467
98.0606	C00314	M-C3H4O2+H[1+]	0.000534533
204.123	C00315	M+NaCl[1+]	0.00101647
415.142	C00317	M+2H[2+]	0.00295647
415.146	C00317	M+2H[2+]	0.00156353
415.648	C00317	M(C13)+2H[2+]	0.00129353
426.137	C00317	M+H+Na[2+]	0.00149353
851.264	C00317	M+Na[1+]	0.000513533
745.327	C00317	M-HCOOK+H[1+]	0.00631353
277.098	C00317	M+3H[3+]	0.000943133
851.258	C00317	M+Na[1+]	0.00634647
145.086	C00318	M-NH3+H[1+]	4.65e-05
164.107	C00318	M(S34)+H[1+]	0.00135647
144.102	C00318	M-H2O+H[1+]	4.35e-05
184.095	C00318	M+Na[1+]	0.000373533
162.112	C00318	M+H[1+]	0.000146467
200.068	C00318	M+K[1+]	0.000106467
90.092	C00318	M-C3H4O2+H[1+]	0.000626533
230.099	C00318	M+HCOONa[1+]	0.000426467
116.107	C00318	M-HCOOH+H[1+]	0.000233533
322.272	C00319	M+Na[1+]	0.000153533
183.027	C00322	M+Na[1+]	0.000233533
93.0569	C00322	M-HCOONa+H[1+]	0.000151467
160.037	C00322	M[1+]	0.00022
179.056	C00322	M+H2O+H[1+]	0.000443533
846.188	C00323	M-HCOOK+H[1+]	0.00486647
214.958	C00324	M(S34)+H[1+]	0.00197353
214.958	C00324	M(Cl37)+H[1+]	0.000573533
198.085	C00327	M+Na[1+]	0.000156467
140.081	C00327	M-H4O2+H[1+]	0.000286467
194.115	C00327	M+H2O+H[1+]	0.00143353
104.083	C00327	M-C3H4O2+H[1+]	0.000823533
104.082	C00327	M-C3H4O2+H[1+]	3.53e-06
104.082	C00327	M-C3H4O2+H[1+]	0.000176467
214.058	C00327	M+K[1+]	6.65e-05
176.103	C00327	M+H[1+]	0.000176467
104.081	C00327	M-C3H4O2+H[1+]	0.000936467
104.081	C00327	M-C3H4O2+H[1+]	0.000746467
130.098	C00327	M-HCOOH+H[1+]	6.35e-05
159.076	C00327	M-NH3+H[1+]	0.000116467
158.092	C00327	M-H2O+H[1+]	2.65e-05
231.075	C00328	M+Na[1+]	0.00104353
116.04	C00328	M+H+Na[2+]	0.000516467
211.086	C00328	M(S34)+H[1+]	0.00167647
231.073	C00328	M+Na[1+]	0.000576467
211.09	C00328	M(Cl37)+H[1+]	0.00122353
227.104	C00328	M+H2O+H[1+]	0.00124353
277.077	C00328	M+HCOONa[1+]	0.00209647
202.068	C00329	M+Na[1+]	0.000356467
152.092	C00329	M-CO+H[1+]	0.000153533
180.086	C00329	M+H[1+]	0.000256467
144.066	C00329	M-H4O2+H[1+]	3.35e-05
179.079	C00329	M[1+]	0.00046
108.066	C00329	M-C3H4O2+H[1+]	0.000413533
198.097	C00329	M+H2O+H[1+]	0.000216467
238.045	C00329	M+NaCl[1+]	0.000666467
162.076	C00329	M-H2O+H[1+]	7.65e-05
182.081	C00329	M(S34)+H[1+]	0.00149647
134.081	C00329	M-HCOOH+H[1+]	1.35e-05
269.106	C00330	M(C13)+H[1+]	0.00139647
135.058	C00330	M(C13)+2H[2+]	0.000443533
267.099	C00330	M[1+]	0.002
290.086	C00330	M+Na[1+]	8.35e-05
270.103	C00330	M(Cl37)+H[1+]	0.00184353
205.068	C00331	M(C13)+H[1+]	0.000676467
160.076	C00331	M-CO2+H[1+]	0.000136467
186.056	C00331	M-H2O+H[1+]	0.000893533
768.181	C00332	M-HCOOK+H[1+]	0.00157647
824.143	C00332	M-CO+H[1+]	0.00561647
437.567	C00332	M+H+Na[2+]	0.000583533
159.028	C00333	M-H4O2+H[1+]	0.000966467
178.024	C00333	M-NH3+H[1+]	0.000393533
142.027	C00334	M+K[1+]	0.000463533
105.074	C00334	M(C13)+H[1+]	0.000393533
104.071	C00334	M+H[1+]	0.000523533
126.053	C00334	M+Na[1+]	0.000173533
122.081	C00334	M+H2O+H[1+]	0.000243533
58.0656	C00334	M-HCOOH+H[1+]	0.000438533
86.0607	C00334	M-H2O+H[1+]	0.000769533
115.049	C00337	M-CO2+H[1+]	0.00108647
159.042	C00337	M+H[1+]	0.00157353
177.052	C00337	M+H2O+H[1+]	0.00145353
115.049	C00337	M-CO2+H[1+]	0.000826467
115.05	C00337	M-CO2+H[1+]	7.35e-05
161.036	C00337	M(S34)+H[1+]	0.000423533
161.036	C00337	M(Cl37)+H[1+]	0.000976467
113.034	C00337	M-HCOOH+H[1+]	0.000306467
158.04	C00341	M+2H[2+]	0.00130647
279.057	C00341	M-H4O2+H[1+]	0.00245353
353.028	C00341	M+K[1+]	0.00339647
243.053	C00341	M-C3H4O2+H[1+]	0.00200647
231.116	C00341	M-HCOOK+H[1+]	0.00137353
297.066	C00341	M-H2O+H[1+]	0.00137353
317.074	C00341	M(S34)+H[1+]	0.00282353
317.074	C00341	M(Cl37)+H[1+]	0.00142353
249.035	C00345	M-CO+H[1+]	0.00208647
143.03	C00346	M(C13)+H[1+]	7.35e-05
144.025	C00346	M(Cl37)+H[1+]	0.00104353
199.985	C00346	M+NaCl[1+]	0.000156467
142.027	C00346	M+H[1+]	0.000163533
58.0656	C00346	M-HCOOK+H[1+]	0.000538533
98.0368	C00346	M-CO2+H[1+]	0.000254533
160.037	C00346	M+H2O+H[1+]	3.53e-06
124.016	C00346	M-H2O+H[1+]	0.000403533
865.689	C00348	M+H2O+H[1+]	0.00572353
763.715	C00348	M-HCOOK+H[1+]	0.00381353
435.327	C00348	M+H+Na[2+]	0.00364647
424.342	C00348	M+2H[2+]	0.00192353
125.021	C00349	M+Na[1+]	0.000233533
171.026	C00349	M+HCOONa[1+]	9.65e-05
282.035	C00352	M+Na[1+]	0.000133533
216.063	C00352	M-CO2+H[1+]	0.000426467
226.105	C00353	M+2H[2+]	0.000563533
509.16	C00353	M+NaCl[1+]	0.000703533
519.187	C00353	M+HCOONa[1+]	0.00158647
453.195	C00353	M(S34)+H[1+]	0.00119647
453.195	C00353	M(Cl37)+H[1+]	0.00259647
151.073	C00353	M+3H[3+]	0.0012802
450.196	C00353	M[1+]	0.0027
405.198	C00353	M-HCOOH+H[1+]	0.00252353
469.209	C00353	M+H2O+H[1+]	0.00230647
433.193	C00353	M-H2O+H[1+]	0.00278353
453.201	C00353	M(S34)+H[1+]	0.00452353
453.201	C00353	M(Cl37)+H[1+]	0.00312353
405.193	C00353	M-HCOOH+H[1+]	0.00238647
473.179	C00353	M+Na[1+]	0.00371647
297.015	C00354	M-CO2+H[1+]	0.00171353
342.997	C00354	M(S34)+H[1+]	0.00244647
257.042	C00354	M-HCOOK+H[1+]	0.000236467
171.005	C00354	M+2H[2+]	5.35e-05
170.081	C00355	M-CO+H[1+]	4.65e-05
282.035	C00355	M+HCOOK[1+]	0.00226647
236.032	C00355	M+K[1+]	0.000183533
220.058	C00355	M+Na[1+]	0.000406467
197.068	C00355	M[1+]	0.0005
370.052	C00357	M+HCOONa[1+]	0.00149353
331.071	C00360	M[1+]	0.00326
264.087	C00360	M-HCOONa+H[1+]	0.000986467
167.043	C00360	M(C13)+2H[2+]	0.000336467
304.081	C00360	M-CO+H[1+]	0.000373533
465.988	C00361	M+K[1+]	0.00386647
512	C00361	M+HCOOK[1+]	0.00209353
175.04	C00362	M(C13)+2H[2+]	0.000726467
331.041	C00362	M-NH3+H[1+]	0.00239647
370.052	C00362	M+Na[1+]	9.35e-05
348.068	C00362	M+H[1+]	0.00276647
304.081	C00362	M-CO2+H[1+]	0.000273533
405.024	C00363	M(S34)+H[1+]	0.00246647
405.024	C00363	M(Cl37)+H[1+]	0.00386647
361.021	C00364	M+K[1+]	0.00165353
239.104	C00364	M-HCOOK+H[1+]	0.00120353
305.055	C00364	M-H2O+H[1+]	0.00132353
251.042	C00364	M-C3H4O2+H[1+]	0.00102647
325.061	C00364	M(S34)+H[1+]	0.00123353
325.061	C00364	M(Cl37)+H[1+]	0.000166467
341.075	C00364	M+H2O+H[1+]	3.35e-05
324.068	C00364	M(C13)+H[1+]	0.00114353
324.064	C00364	M(C13)+H[1+]	0.00295647
345.047	C00364	M+Na[1+]	0.00112353
323.065	C00364	M+H[1+]	0.00115353
295.069	C00364	M-CO+H[1+]	1.65e-05
381.024	C00364	M+NaCl[1+]	0.00147353
225.088	C00365	M-HCOOK+H[1+]	0.00137353
155.029	C00365	M+2H[2+]	0.00111353
241.061	C00365	M-HCOONa+H[1+]	0.000263533
281.053	C00365	M-CO+H[1+]	0.000146467
101.049	C00366	M-HCOONa+H[1+]	0.000763533
317.209	C00370	M+HCOONa[1+]	0.000423533
287.18	C00370	M+K[1+]	0.00273353
219.11	C00371	M[1+]	0.00195
288.107	C00371	M+HCOONa[1+]	0.000343533
176.128	C00371	M-CO2+H[1+]	0.00119647
148.097	C00371	M-C3H4O2+H[1+]	0.00137647
219.113	C00371	M[1+]	0.00057
222.118	C00371	M(Cl37)+H[1+]	0.00128353
304.081	C00371	M+HCOOK[1+]	0.000273533
192.123	C00371	M-CO+H[1+]	0.00154647
242.099	C00371	M+Na[1+]	0.00178647
174.113	C00371	M-HCOOH+H[1+]	0.00127647
220.118	C00371	M+H[1+]	0.00157647
303.229	C00376	M+H2O+H[1+]	0.00238647
96.079	C00376	M(C13)+3H[3+]	0.000699467
154.105	C00376	M+H+Na[2+]	0.000686467
323.178	C00376	M+K[1+]	0.000873533
307.203	C00376	M+Na[1+]	0.000213533
369.183	C00376	M+HCOOK[1+]	6.65e-05
285.219	C00376	M+H[1+]	0.00206647
353.209	C00376	M+HCOONa[1+]	0.000183533
220.113	C00378	M-HCOOH+H[1+]	0.000766467
265.111	C00378	M[1+]	0.00116
238.124	C00378	M-CO+H[1+]	0.000676467
249.095	C00378	M-NH3+H[1+]	0.00219353
268.113	C00378	M(S34)+H[1+]	0.00217647
268.115	C00378	M(S34)+H[1+]	0.000366467
268.115	C00378	M(Cl37)+H[1+]	0.00176647
284.13	C00378	M+H2O+H[1+]	0.000133533
230.099	C00378	M-H4O2+H[1+]	0.00107353
175.058	C00379	M+Na[1+]	2.35e-05
152.068	C00379	M[1+]	0.00015
153.076	C00379	M+H[1+]	0.000153533
191.031	C00379	M+K[1+]	8.35e-05
211.036	C00379	M+NaCl[1+]	0.00201353
112.05	C00380	M+H[1+]	0.000196467
134.033	C00380	M+Na[1+]	4.35e-05
113.055	C00380	M(C13)+H[1+]	0.000553533
196.011	C00380	M+HCOOK[1+]	0.000976467
59.0133	C00383	M-HCOOH+H[1+]	0.000445533
59.0135	C00383	M-HCOOH+H[1+]	0.000577533
59.0132	C00383	M-HCOOH+H[1+]	0.000309533
173.007	C00383	M+HCOONa[1+]	0.000903533
152.032	C00385	M[1+]	0.00145
175.023	C00385	M+Na[1+]	3.35e-05
171.053	C00385	M+H2O+H[1+]	0.00167353
226.105	C00386	M[1+]	0.00196
249.095	C00386	M+Na[1+]	0.000606467
285.074	C00386	M+NaCl[1+]	0.00143353
209.103	C00386	M-H2O+H[1+]	0.000326467
227.113	C00386	M+H[1+]	0.000426467
114.061	C00386	M+2H[2+]	0.000513533
265.069	C00386	M+K[1+]	0.000436467
295.1	C00386	M+HCOONa[1+]	0.000876467
143.054	C00387	M(C13)+2H[2+]	0.000936467
267.071	C00387	M-NH3+H[1+]	0.00144647
284.101	C00387	M+H[1+]	0.00206353
200.139	C00387	M-HCOOK+H[1+]	0.00132353
306.081	C00387	M+Na[1+]	3.35e-05
284.098	C00387	M+H[1+]	0.000996467
302.108	C00387	M+H2O+H[1+]	0.00114647
112.087	C00388	M+H[1+]	0.000513533
180.074	C00388	M+HCOONa[1+]	5.65e-05
134.069	C00388	M+Na[1+]	0.000253533
130.098	C00388	M+H2O+H[1+]	0.000163533
152.029	C00389	M+2H[2+]	0.000453533
371.034	C00389	M+HCOONa[1+]	0.00365647
205.068	C00392	M+Na[1+]	7.65e-05
221.042	C00392	M+K[1+]	2.35e-05
182.079	C00392	M[1+]	0.00038
241.047	C00392	M+NaCl[1+]	0.00199353
155.09	C00392	M-CO+H[1+]	0.00127647
183.088	C00392	M+H[1+]	0.00126353
589.054	C00394	M-NH3+H[1+]	0.00364647
578.084	C00394	M-CO+H[1+]	0.00520647
628.072	C00394	M+Na[1+]	0.00509353
608.082	C00394	M(S34)+H[1+]	0.00151353
608.082	C00394	M(Cl37)+H[1+]	0.000113533
605.078	C00394	M[1+]	0.00045
203.035	C00394	M(C13)+3H[3+]	0.00141353
99.0558	C00396	M+H2O+H[1+]	0.000494533
468.266	C00397	M+H[1+]	0.000736467
526.224	C00397	M+NaCl[1+]	0.000806467
506.222	C00397	M+K[1+]	0.000393533
467.262	C00397	M[1+]	0.0031
486.28	C00397	M+H2O+H[1+]	0.00328353
526.229	C00397	M+NaCl[1+]	0.00412353
486.276	C00397	M+H2O+H[1+]	0.00111647
536.256	C00397	M+HCOONa[1+]	0.00222353
396.244	C00397	M-C3H4O2+H[1+]	0.00126647
451.236	C00397	M-NH3+H[1+]	0.00371647
470.26	C00397	M(S34)+H[1+]	0.00217647
470.26	C00397	M(Cl37)+H[1+]	0.00357647
450.255	C00397	M-H2O+H[1+]	0.00112647
450.259	C00397	M-H2O+H[1+]	0.00337353
199.063	C00398	M+K[1+]	4.35e-05
183.09	C00398	M+Na[1+]	0.000593533
144.081	C00398	M-NH3+H[1+]	1.35e-05
92.0485	C00398	M+H+Na[2+]	0.000212533
183.088	C00398	M+Na[1+]	0.00173647
241.119	C00400	M+HCOOK[1+]	0.000526467
225.146	C00400	M+HCOONa[1+]	0.000426467
90.0556	C00402	M-CO2+H[1+]	0.000631533
156.027	C00402	M+Na[1+]	7.65e-05
133.037	C00402	M[1+]	0.00016
106.05	C00402	M-CO+H[1+]	0.000603533
982.12	C00406	M+K[1+]	0.00561647
1002.12	C00406	M+NaCl[1+]	0.00477647
154.084	C00407	M+Na[1+]	0.000156467
132.102	C00407	M+H[1+]	0.000213533
104.108	C00407	M-CO+H[1+]	0.000623533
86.0971	C00407	M-HCOOH+H[1+]	0.000640533
88.1127	C00407	M-CO2+H[1+]	0.000647533
170.058	C00407	M+K[1+]	0.000403533
133.105	C00407	M(C13)+H[1+]	6.35e-05
77.5456	C00407	M+H+Na[2+]	4.55e-05
200.089	C00407	M+HCOONa[1+]	0.000146467
150.113	C00407	M+H2O+H[1+]	0.000133533
104.107	C00407	M-CO+H[1+]	0.000366467
216.063	C00407	M+HCOOK[1+]	0.000426467
115.076	C00407	M-NH3+H[1+]	0.000213533
114.092	C00407	M-H2O+H[1+]	0.000523533
86.0971	C00408	M-CO2+H[1+]	0.000640533
152.068	C00408	M+Na[1+]	7.35e-05
58.0656	C00408	M-C3H4O2+H[1+]	0.000438533
84.0815	C00408	M-HCOOH+H[1+]	0.000589533
102.092	C00408	M-CO+H[1+]	0.000633533
130.086	C00408	M+H[1+]	0.000123533
148.097	C00408	M+H2O+H[1+]	7.65e-05
131.09	C00408	M(C13)+H[1+]	6.35e-05
198.073	C00408	M+HCOONa[1+]	0.000246467
84.0809	C00408	M-HCOOH+H[1+]	7.47e-06
168.042	C00408	M+K[1+]	0.000133533
116.998	C00409	M+HCOONa[1+]	0.000233533
297.223	C00410	M-H2O+H[1+]	0.00156353
337.214	C00410	M+Na[1+]	0.000333533
373.19	C00410	M+NaCl[1+]	1.35e-05
297.219	C00410	M-H2O+H[1+]	0.00205647
399.19	C00410	M+HCOOK[1+]	0.00267647
383.22	C00410	M+HCOONa[1+]	0.000373533
353.188	C00410	M+K[1+]	0.000193533
399.194	C00410	M+HCOOK[1+]	0.000573533
333.24	C00410	M+H2O+H[1+]	0.00256647
315.23	C00410	M+H[1+]	0.00220647
890.215	C00411	M-HCOOK+H[1+]	0.00446647
546.252	C00413	M-H4O2+H[1+]	0.000663533
604.257	C00413	M+Na[1+]	0.00195353
510.25	C00413	M-C3H4O2+H[1+]	0.00151647
582.276	C00413	M+H[1+]	0.00277353
514.288	C00413	M-HCOONa+H[1+]	0.00233353
584.273	C00413	M(S34)+H[1+]	0.00454353
584.273	C00413	M(Cl37)+H[1+]	0.00314353
554.276	C00413	M-CO+H[1+]	0.00160647
536.273	C00413	M-HCOOH+H[1+]	0.00520353
564.258	C00413	M-H2O+H[1+]	0.00469647
600.281	C00413	M+H2O+H[1+]	0.00251647
600.286	C00413	M+H2O+H[1+]	0.00284353
583.273	C00413	M(C13)+H[1+]	0.00308647
167.068	C00414	M+HCOONa[1+]	7.35e-05
183.042	C00414	M+HCOOK[1+]	8.65e-05
81.0706	C00414	M-H2O+H[1+]	0.000752533
121.063	C00414	M+Na[1+]	0.000273533
427.137	C00415	M-NH3+H[1+]	0.000663533
427.14	C00415	M-NH3+H[1+]	0.00384353
462.176	C00415	M+H2O+H[1+]	0.00315353
400.17	C00415	M-CO2+H[1+]	0.00318647
360.202	C00415	M-HCOOK+H[1+]	0.000443533
400.175	C00415	M-CO2+H[1+]	0.00209353
445.167	C00415	M(C13)+H[1+]	0.00136353
512.147	C00415	M+HCOONa[1+]	0.00332647
427.132	C00415	M-NH3+H[1+]	0.00390647
444.162	C00415	M+H[1+]	0.000816467
59.0133	C00417	M+3H[3+]	0.000578867
59.0132	C00417	M+3H[3+]	0.000442867
175.023	C00417	M+H[1+]	0.000966467
99.0059	C00417	M+H+Na[2+]	0.000587467
107.036	C00417	M-HCOONa+H[1+]	0.000113533
132.055	C00418	M-NH3+H[1+]	0.000823533
171.063	C00418	M+Na[1+]	0.000126467
77.0605	C00418	M-C3H4O2+H[1+]	0.000684533
167.093	C00418	M+H2O+H[1+]	0.00119353
187.036	C00418	M+K[1+]	8.35e-05
207.041	C00418	M+NaCl[1+]	0.00199353
217.068	C00418	M+HCOONa[1+]	0.000356467
150.063	C00423	M(C13)+H[1+]	4.35e-05
151.056	C00423	M(S34)+H[1+]	0.000453533
151.056	C00423	M(Cl37)+H[1+]	0.000946467
171.042	C00423	M+Na[1+]	1.65e-05
121.065	C00423	M-CO+H[1+]	0.000443533
113.039	C00423	M-H4O2+H[1+]	3.35e-05
217.047	C00423	M+HCOONa[1+]	0.000146467
143.031	C00424	M+HCOONa[1+]	3.53e-06
97.0266	C00424	M+Na[1+]	0.000520533
93.0552	C00424	M+H2O+H[1+]	0.000511533
281.209	C00427	M-C3H4O2+H[1+]	0.00212647
354.233	C00427	M(C13)+H[1+]	0.00217647
411.192	C00427	M+NaCl[1+]	0.000823533
371.24	C00427	M+H2O+H[1+]	0.00273647
317.209	C00427	M-H4O2+H[1+]	0.00197647
355.225	C00427	M(S34)+H[1+]	0.00352647
353.23	C00427	M+H[1+]	0.00223647
421.22	C00427	M+HCOONa[1+]	0.000183533
375.214	C00427	M+Na[1+]	9.35e-05
309.24	C00427	M-CO2+H[1+]	0.00218647
391.188	C00427	M+K[1+]	0.000203533
437.194	C00427	M+HCOOK[1+]	0.000703533
307.225	C00427	M-HCOOH+H[1+]	0.00231647
325.235	C00427	M-CO+H[1+]	0.00216647
335.219	C00427	M-H2O+H[1+]	0.00238647
391.184	C00427	M+K[1+]	0.00388647
115.049	C00429	M+H[1+]	0.000986467
115.049	C00429	M+H[1+]	0.000726467
115.05	C00429	M+H[1+]	0.000173533
114.042	C00429	M[1+]	0.00109
88.0764	C00430	M-CO2+H[1+]	0.000684533
104.071	C00430	M-CO+H[1+]	0.000623533
170.021	C00430	M+K[1+]	0.000233533
86.0607	C00430	M-HCOOH+H[1+]	0.000669533
154.048	C00430	M+Na[1+]	7.35e-05
119.09	C00431	M(C13)+H[1+]	0.000223533
118.087	C00431	M+H[1+]	0.000303533
140.068	C00431	M+Na[1+]	0.000146467
74.0972	C00431	M-CO2+H[1+]	0.000734533
156.042	C00431	M+K[1+]	0.000373533
202.047	C00431	M+HCOOK[1+]	0.000356467
120.081	C00431	M(S34)+H[1+]	0.000956467
72.0816	C00431	M-HCOOH+H[1+]	0.000697533
186.074	C00431	M+HCOONa[1+]	0.000156467
90.092	C00431	M-CO+H[1+]	0.000726533
100.076	C00431	M-H2O+H[1+]	0.000553533
101.06	C00431	M-NH3+H[1+]	0.000433533
59.0133	C00433	M-C3H4O2+H[1+]	0.000545533
59.0132	C00433	M-C3H4O2+H[1+]	0.000409533
153.016	C00433	M+Na[1+]	0.000103533
115.087	C00436	M-NH3+H[1+]	4.35e-05
154.095	C00436	M+Na[1+]	0.000366467
154.094	C00436	M+Na[1+]	0.00149647
154.096	C00436	M+Na[1+]	0.000333533
190.072	C00436	M+NaCl[1+]	0.000523533
154.094	C00436	M+Na[1+]	0.00114647
200.1	C00436	M+HCOONa[1+]	0.000196467
158.081	C00437	M-NH3+H[1+]	0.000256467
175.109	C00437	M+H[1+]	0.00163353
177.102	C00437	M(S34)+H[1+]	0.00137647
213.063	C00437	M+K[1+]	2.65e-05
129.102	C00437	M-HCOOH+H[1+]	9.35e-05
197.089	C00437	M+Na[1+]	0.000376467
259.068	C00437	M+HCOOK[1+]	0.000726467
175.108	C00437	M+H[1+]	6.47e-06
193.12	C00437	M+H2O+H[1+]	0.00134353
259.07	C00437	M+HCOOK[1+]	0.00143353
147.113	C00437	M-CO+H[1+]	0.000133533
99.0476	C00437	M+H+Na[2+]	0.000897467
261.011	C00438	M+HCOOK[1+]	0.00124647
195.063	C00438	M+H2O+H[1+]	0.00136353
177.052	C00438	M+H[1+]	0.00155353
109.063	C00438	M-HCOONa+H[1+]	0.000296467
177.069	C00439	M(Cl37)+H[1+]	0.000423533
147.076	C00439	M-CO+H[1+]	8.35e-05
129.066	C00439	M-HCOOH+H[1+]	5.35e-05
193.084	C00439	M+H2O+H[1+]	0.00162353
197.053	C00439	M+Na[1+]	0.000306467
99.0302	C00439	M+H+Na[2+]	0.000108467
158.044	C00439	M-NH3+H[1+]	0.00117647
139.05	C00439	M-H4O2+H[1+]	0.000193533
103.05	C00439	M-C3H4O2+H[1+]	7.65e-05
175.073	C00439	M+H[1+]	0.00152353
376.233	C00440	M-HCOOK+H[1+]	0.000343533
460.191	C00440	M+H[1+]	0.00292647
154.07	C00440	M+3H[3+]	0.000643533
442.179	C00440	M-H2O+H[1+]	0.00439647
459.188	C00440	M[1+]	0.0011
459.184	C00440	M[1+]	0.0029
154.069	C00440	M+3H[3+]	0.000396467
461.199	C00440	M(C13)+H[1+]	0.00217353
443.168	C00440	M-NH3+H[1+]	0.000893533
462.196	C00440	M(Cl37)+H[1+]	0.00461353
424.177	C00440	M-H4O2+H[1+]	0.00407353
432.195	C00440	M-CO+H[1+]	0.00425647
478.206	C00440	M+H2O+H[1+]	0.00197353
461.195	C00440	M(C13)+H[1+]	0.00210647
90.0556	C00441	M-CO+H[1+]	0.000731533
140.032	C00441	M+Na[1+]	7.35e-05
60.0308	C00441	M(C13)+2H[2+]	0.000476533
60.0308	C00441	M(C13)+2H[2+]	0.000531533
117.043	C00441	M[1+]	0.00073
60.0306	C00441	M(C13)+2H[2+]	0.000284533
186.038	C00441	M+HCOONa[1+]	0.00119353
117.044	C00441	M[1+]	0.00099
60.0303	C00441	M(C13)+2H[2+]	6.35e-05
458.174	C00445	M(C13)+H[1+]	8.65e-05
475.178	C00445	M+H2O+H[1+]	0.00307647
413.179	C00445	M-CO2+H[1+]	0.00190647
429.173	C00445	M-CO+H[1+]	0.00289647
440.147	C00445	M-NH3+H[1+]	0.00320353
411.168	C00445	M-HCOOH+H[1+]	0.00339353
459.168	C00445	M(S34)+H[1+]	0.00171353
459.168	C00445	M(Cl37)+H[1+]	0.000313533
385.146	C00445	M-C3H4O2+H[1+]	0.00329647
411.163	C00445	M-HCOOH+H[1+]	0.00207647
413.184	C00445	M-CO2+H[1+]	0.00347353
440.145	C00445	M-NH3+H[1+]	0.000563533
429.179	C00445	M-CO+H[1+]	0.00348353
459.163	C00445	M(S34)+H[1+]	0.00311647
459.163	C00445	M(Cl37)+H[1+]	0.00451647
439.158	C00445	M-H2O+H[1+]	0.00230647
283.019	C00446	M+Na[1+]	0.000383533
329.025	C00446	M+HCOONa[1+]	0.000593533
217.047	C00446	M-CO2+H[1+]	0.000246467
215.031	C00446	M-HCOOH+H[1+]	0.000276467
428.968	C00447	M+NaCl[1+]	0.00422647
373.007	C00447	M(S34)+H[1+]	0.00301647
353.986	C00447	M-NH3+H[1+]	0.00115647
355.141	C00448	M-CO+H[1+]	0.00218647
339.147	C00448	M-CO2+H[1+]	0.00162647
385.132	C00448	M(S34)+H[1+]	0.00231647
385.132	C00448	M(Cl37)+H[1+]	0.00371647
401.151	C00448	M+H2O+H[1+]	0.00222353
366.109	C00448	M-NH3+H[1+]	0.00271647
192.071	C00448	M+2H[2+]	0.00185647
337.135	C00448	M-HCOOH+H[1+]	0.00180353
315.149	C00448	M-HCOONa+H[1+]	0.00143647
192.074	C00448	M+2H[2+]	0.00129353
205.116	C00449	M-C3H4O2+H[1+]	0.00187647
139.073	C00449	M+2H[2+]	0.000276467
295.152	C00449	M+H2O+H[1+]	0.00212353
241.119	C00449	M-H4O2+H[1+]	0.00127353
299.12	C00449	M+Na[1+]	0.00166647
150.063	C00449	M+H+Na[2+]	0.00120647
233.151	C00449	M-CO2+H[1+]	0.00115353
205.118	C00449	M-C3H4O2+H[1+]	0.000316467
259.13	C00449	M-H2O+H[1+]	0.00121353
279.136	C00449	M(S34)+H[1+]	0.00111353
279.136	C00449	M(Cl37)+H[1+]	0.000286467
279.134	C00449	M(S34)+H[1+]	0.000836467
279.134	C00449	M(Cl37)+H[1+]	0.00223647
249.146	C00449	M-CO+H[1+]	0.00130353
278.145	C00449	M(C13)+H[1+]	0.00194353
209.151	C00449	M-HCOONa+H[1+]	0.00114647
233.149	C00449	M-CO2+H[1+]	0.000576467
139.576	C00449	M(C13)+2H[2+]	0.00111353
205.12	C00449	M-C3H4O2+H[1+]	0.00141353
345.125	C00449	M+HCOONa[1+]	0.00146647
231.135	C00449	M-HCOOH+H[1+]	0.00117353
277.141	C00449	M+H[1+]	0.00202353
111.044	C00450	M-NH3+H[1+]	0.000403533
150.053	C00450	M+Na[1+]	8.35e-05
84.0815	C00450	M-CO2+H[1+]	0.000689533
110.06	C00450	M-H2O+H[1+]	0.000483533
146.081	C00450	M+H2O+H[1+]	1.65e-05
84.0809	C00450	M-CO2+H[1+]	9.25e-05
196.058	C00450	M+HCOONa[1+]	0.000216467
100.076	C00450	M-CO+H[1+]	0.000653533
92.0485	C00450	M-H4O2+H[1+]	0.000887467
128.071	C00450	M+H[1+]	0.000253533
175.023	C00451	M-H2O+H[1+]	0.000966467
125.048	C00451	M-HCOONa+H[1+]	0.00113353
336.067	C00455	M(C13)+H[1+]	0.000436467
291.074	C00455	M-CO2+H[1+]	0.000233533
353.074	C00455	M+H2O+H[1+]	0.000236467
251.104	C00455	M-HCOOK+H[1+]	0.00122353
535.986	C00458	M+HCOONa[1+]	0.00171353
525.954	C00458	M+NaCl[1+]	0.00116647
424.004	C00458	M-CO2+H[1+]	0.00339647
540.96	C00459	M+NaCl[1+]	0.00518353
566.962	C00459	M+HCOOK[1+]	0.00421353
506.939	C00460	M+K[1+]	0.00248353
552.937	C00460	M+HCOOK[1+]	0.00509647
140.047	C00463	M+Na[1+]	0.000393533
120.062	C00463	M(Cl37)+H[1+]	1.35e-05
186.052	C00463	M+HCOONa[1+]	1.65e-05
111.042	C00466	M+Na[1+]	0.000433533
157.047	C00466	M+HCOONa[1+]	9.35e-05
127.016	C00466	M+K[1+]	0.000513533
173.021	C00466	M+HCOOK[1+]	6.35e-05
339.157	C00468	M+HCOONa[1+]	0.000103533
273.167	C00468	M(S34)+H[1+]	0.00233353
273.167	C00468	M(Cl37)+H[1+]	0.000933533
270.164	C00468	M[1+]	0.00245
293.151	C00468	M+Na[1+]	8.35e-05
271.167	C00468	M+H[1+]	0.00208647
355.13	C00468	M+HCOOK[1+]	0.000486467
272.171	C00468	M(C13)+H[1+]	0.00176647
147.078	C00468	M+H+Na[2+]	0.00123647
254.144	C00468	M-NH3+H[1+]	0.00108353
289.178	C00468	M+H2O+H[1+]	0.00227647
115.037	C00469	M+HCOONa[1+]	0.000313533
131.011	C00469	M+HCOOK[1+]	0.000193533
81.0341	C00472	M-CO+H[1+]	0.000767533
131.011	C00472	M+Na[1+]	0.000293533
371.198	C00473	M+HCOOK[1+]	0.000556467
305.245	C00473	M+H2O+H[1+]	0.00214647
371.196	C00473	M+HCOOK[1+]	0.00271647
355.225	C00473	M+HCOONa[1+]	0.000173533
309.219	C00473	M+Na[1+]	9.35e-05
175.058	C00474	M+Na[1+]	2.35e-05
152.068	C00474	M[1+]	0.00015
153.076	C00474	M+H[1+]	0.000153533
191.031	C00474	M+K[1+]	8.35e-05
211.036	C00474	M+NaCl[1+]	0.00201353
266.074	C00475	M+Na[1+]	0.000556467
227.068	C00475	M-NH3+H[1+]	0.00129353
172.073	C00475	M-C3H4O2+H[1+]	0.00152353
244.094	C00475	M+H[1+]	0.00125353
243.084	C00475	M[1+]	0.00195
216.099	C00475	M-CO+H[1+]	0.00150353
173.044	C00476	M+Na[1+]	0.00162353
150.053	C00476	M[1+]	0.00014
134.033	C00476	M-NH3+H[1+]	0.000956467
173.042	C00476	M+Na[1+]	0.000126467
448.29	C00477	M-NH3+H[1+]	0.00410647
487.303	C00477	M+Na[1+]	0.000403533
467.314	C00477	M(S34)+H[1+]	0.00307647
467.314	C00477	M(Cl37)+H[1+]	0.00447647
483.329	C00477	M+H2O+H[1+]	0.00238647
421.329	C00477	M-CO2+H[1+]	0.00222647
419.313	C00477	M-HCOOH+H[1+]	0.00219647
549.278	C00477	M+HCOOK[1+]	0.00477647
465.319	C00477	M+H[1+]	0.00193647
429.298	C00477	M-H4O2+H[1+]	0.00175647
533.309	C00477	M+HCOONa[1+]	8.35e-05
447.308	C00477	M-H2O+H[1+]	0.00218647
437.324	C00477	M-CO+H[1+]	0.00257647
393.298	C00477	M-C3H4O2+H[1+]	0.00219647
185.042	C00478	M+Na[1+]	0.000166467
162.053	C00478	M[1+]	0.00028
201.016	C00478	M+K[1+]	0.000193533
127.037	C00479	M+HCOONa[1+]	0.000173533
77.0605	C00479	M+H2O+H[1+]	0.000684533
81.0318	C00479	M+Na[1+]	0.000659533
113.041	C00482	M+2H[2+]	0.000756467
226.079	C00482	M(C13)+H[1+]	0.000253533
263.03	C00482	M+K[1+]	0.00174647
138.091	C00483	M+H[1+]	0.000123533
140.088	C00483	M(S34)+H[1+]	0.00100353
140.088	C00483	M(Cl37)+H[1+]	0.000396467
120.081	C00483	M-H2O+H[1+]	0.000343533
160.073	C00483	M+Na[1+]	0.000116467
140.086	C00483	M(S34)+H[1+]	0.000886467
121.065	C00483	M-NH3+H[1+]	0.000243533
139.095	C00483	M(C13)+H[1+]	4.65e-05
140.087	C00483	M(S34)+H[1+]	0.000283533
140.087	C00483	M(Cl37)+H[1+]	0.00111647
539.263	C00486	M-HCOOH+H[1+]	0.00263647
568.24	C00486	M-NH3+H[1+]	0.00413647
603.28	C00486	M+H2O+H[1+]	0.00175647
567.258	C00486	M-H2O+H[1+]	0.00178647
586.276	C00486	M(C13)+H[1+]	0.00217353
293.136	C00486	M+2H[2+]	0.00264647
539.268	C00486	M-HCOOH+H[1+]	0.00276353
513.246	C00486	M-C3H4O2+H[1+]	0.00320647
541.284	C00486	M-CO2+H[1+]	0.00340353
549.248	C00486	M-H4O2+H[1+]	0.00180647
587.268	C00486	M(S34)+H[1+]	0.00156353
587.268	C00486	M(Cl37)+H[1+]	0.000163533
541.278	C00486	M-CO2+H[1+]	0.00339647
513.251	C00486	M-C3H4O2+H[1+]	0.00139353
196.097	C00486	M(C13)+3H[3+]	0.000463533
557.272	C00486	M-CO+H[1+]	0.00340647
557.277	C00486	M-CO+H[1+]	0.00121353
585.268	C00486	M+H[1+]	0.00230647
607.259	C00486	M+Na[1+]	0.00578353
221.078	C00487	M+NaCl[1+]	0.000836467
247.08	C00487	M+HCOOK[1+]	0.00192647
146.092	C00487	M-NH3+H[1+]	0.00133647
162.112	C00487	M[1+]	0.00067
93.0552	C00487	M+H+Na[2+]	0.000411533
155.032	C00489	M+Na[1+]	4.35e-05
132.042	C00489	M[1+]	0.00013
201.037	C00489	M+HCOONa[1+]	0.000246467
171.005	C00489	M+K[1+]	0.000253533
59.0133	C00490	M-C3H4O2+H[1+]	0.000545533
59.0132	C00490	M-C3H4O2+H[1+]	0.000409533
153.016	C00490	M+Na[1+]	0.000103533
173.044	C00491	M-HCOONa+H[1+]	2.35e-05
173.042	C00491	M-HCOONa+H[1+]	0.00172647
197.04	C00491	M-CO2+H[1+]	0.00166647
309.017	C00491	M+HCOONa[1+]	0.00138647
241.029	C00491	M+H[1+]	0.00214647
213.037	C00491	M-CO+H[1+]	0.00122353
197.042	C00491	M-CO2+H[1+]	0.000493533
504.167	C00492	M[1+]	0.00225
527.159	C00492	M+Na[1+]	0.000373533
543.133	C00492	M+K[1+]	0.00118353
421.214	C00492	M-HCOOK+H[1+]	0.00130647
459.173	C00492	M-HCOOH+H[1+]	0.00167353
461.188	C00492	M-CO2+H[1+]	0.00167353
459.168	C00492	M-HCOOH+H[1+]	0.00288647
433.155	C00492	M-C3H4O2+H[1+]	0.000656467
506.184	C00492	M(C13)+H[1+]	0.00423353
437.185	C00492	M-HCOONa+H[1+]	0.00420647
99.0252	C00493	M+H+Na[2+]	0.000507533
174.052	C00493	M[1+]	0.00035
197.042	C00493	M+Na[1+]	0.000306467
449.28	C00494	M(C13)+H[1+]	0.000193533
450.27	C00494	M(S34)+H[1+]	0.00206647
450.27	C00494	M(Cl37)+H[1+]	0.00346647
486.23	C00494	M+K[1+]	0.00183647
486.237	C00494	M+K[1+]	0.00447353
376.254	C00494	M-C3H4O2+H[1+]	0.00128647
516.26	C00494	M+HCOONa[1+]	0.00347647
225.146	C00494	M(C13)+2H[2+]	0.00202353
466.286	C00494	M+H2O+H[1+]	0.000696467
404.286	C00494	M-CO2+H[1+]	0.000736467
470.26	C00494	M+Na[1+]	0.00142353
430.265	C00494	M-H2O+H[1+]	0.000796467
506.237	C00494	M+NaCl[1+]	0.00182353
380.286	C00494	M-HCOONa+H[1+]	0.00359647
420.28	C00494	M-CO+H[1+]	0.00117647
431.248	C00494	M-NH3+H[1+]	0.00158647
430.262	C00494	M-H2O+H[1+]	0.00376647
447.272	C00494	M[1+]	0.00272
265.111	C00495	M-HCOONa+H[1+]	0.00166353
333.097	C00495	M+H[1+]	0.000126467
112.037	C00495	M(C13)+3H[3+]	0.0008398
297.074	C00495	M-H4O2+H[1+]	0.00161647
305.1	C00495	M-CO+H[1+]	0.00207647
287.09	C00495	M-HCOOH+H[1+]	0.00196647
289.105	C00495	M-CO2+H[1+]	0.00210647
167.051	C00495	M+2H[2+]	0.00128647
105.04	C00499	M-C3H4O2+H[1+]	0.000636467
131.057	C00499	M-HCOOH+H[1+]	8.35e-05
245.05	C00499	M+HCOONa[1+]	0.00121353
195.074	C00499	M+H2O+H[1+]	0.00135353
177.061	C00499	M+H[1+]	0.00106647
177.063	C00499	M+H[1+]	0.00143353
160.034	C00499	M-NH3+H[1+]	0.000916467
539.263	C00500	M-CO2+H[1+]	0.00253647
651.242	C00500	M+HCOONa[1+]	0.000526467
566.224	C00500	M-NH3+H[1+]	0.00441647
605.24	C00500	M+Na[1+]	0.00275353
292.634	C00500	M(C13)+2H[2+]	0.00131353
583.254	C00500	M+H[1+]	0.00100647
584.258	C00500	M(C13)+H[1+]	0.000956467
303.121	C00500	M+H+Na[2+]	0.00163647
511.236	C00500	M-C3H4O2+H[1+]	0.00252353
539.268	C00500	M-CO2+H[1+]	0.00286353
195.09	C00500	M+3H[3+]	0.000273533
515.271	C00500	M-HCOONa+H[1+]	0.00315353
537.253	C00500	M-HCOOH+H[1+]	0.00305353
582.246	C00500	M[1+]	0.00205
547.23	C00500	M-H4O2+H[1+]	0.00418647
511.23	C00500	M-C3H4O2+H[1+]	0.00361647
585.253	C00500	M(S34)+H[1+]	0.00174353
585.253	C00500	M(Cl37)+H[1+]	0.000343533
537.248	C00500	M-HCOOH+H[1+]	0.00214647
582.253	C00500	M[1+]	0.00552
555.258	C00500	M-CO+H[1+]	0.00241647
634.06	C00501	M+HCOONa[1+]	0.00528647
189.038	C00502	M+Na[1+]	0.00119353
166.047	C00502	M[1+]	0.00027
84.0319	C00502	M+2H[2+]	0.000727533
189.037	C00502	M+Na[1+]	9.35e-05
185.067	C00502	M+H2O+H[1+]	0.00139353
145.047	C00503	M+Na[1+]	1.35e-05
122.058	C00503	M[1+]	7e-05
77.0605	C00503	M-HCOOH+H[1+]	0.000684533
161.021	C00503	M+K[1+]	0.000323533
73.0268	C00503	M+H+Na[2+]	0.000427467
79.0761	C00503	M-CO2+H[1+]	0.000730533
425.116	C00504	M-NH3+H[1+]	0.00415647
510.134	C00504	M+HCOONa[1+]	0.000166467
126.022	C00506	M-CO2+H[1+]	0.000406467
126.022	C00506	M-CO2+H[1+]	0.000156467
171.016	C00506	M(C13)+H[1+]	0.00114353
187.057	C00507	M+Na[1+]	0.000376467
233.063	C00507	M+HCOONa[1+]	0.000446467
203.031	C00507	M+K[1+]	8.35e-05
119.072	C00507	M-HCOOH+H[1+]	0.00116353
249.035	C00507	M+HCOOK[1+]	0.00228647
164.068	C00507	M[1+]	0.00046
93.0552	C00507	M-C3H4O2+H[1+]	0.000511533
183.088	C00507	M+H2O+H[1+]	0.00116353
173.044	C00508	M+Na[1+]	0.00162353
150.053	C00508	M[1+]	0.00014
134.033	C00508	M-NH3+H[1+]	0.000956467
173.042	C00508	M+Na[1+]	0.000126467
341.064	C00509	M+HCOONa[1+]	0.00125353
275.075	C00509	M(Cl37)+H[1+]	0.00241353
274.078	C00509	M(C13)+H[1+]	0.00150647
291.085	C00509	M+H2O+H[1+]	0.00170647
291.089	C00509	M+H2O+H[1+]	0.00268353
273.075	C00509	M+H[1+]	0.000746467
275.073	C00509	M(S34)+H[1+]	0.00114353
275.073	C00509	M(Cl37)+H[1+]	0.000256467
229.085	C00509	M-CO2+H[1+]	0.000636467
345.131	C00510	M(C13)+3H[3+]	0.0028002
345.125	C00510	M(C13)+3H[3+]	0.0031998
141.016	C00511	M+HCOONa[1+]	4.65e-05
940.137	C00512	M+HCOONa[1+]	0.000513533
826.14	C00512	M-HCOOH+H[1+]	0.00337647
930.107	C00512	M+NaCl[1+]	1.65e-05
442.039	C00513	M-H4O2+H[1+]	0.00181647
516.014	C00513	M+K[1+]	0.00344647
562.027	C00513	M+HCOOK[1+]	0.00304353
99.0363	C00514	M+2H[2+]	0.000143467
153.076	C00514	M-CO2+H[1+]	0.000153533
215.076	C00514	M+H2O+H[1+]	0.000346467
199.063	C00514	M(S34)+H[1+]	0.00144353
199.063	C00514	M(Cl37)+H[1+]	4.35e-05
199.061	C00514	M(S34)+H[1+]	0.000746467
196.058	C00514	M[1+]	0.00054
179.056	C00514	M-H2O+H[1+]	0.000543533
115.087	C00515	M-H2O+H[1+]	0.000143533
116.071	C00515	M-NH3+H[1+]	0.000173533
155.079	C00515	M+Na[1+]	0.000146467
133.097	C00515	M+H[1+]	0.000143533
171.053	C00515	M+K[1+]	0.000273533
134.101	C00515	M(C13)+H[1+]	5.35e-05
78.0426	C00515	M+H+Na[2+]	0.000581467
309.24	C00517	M+HCOONa[1+]	0.000313533
325.214	C00517	M+HCOOK[1+]	8.35e-05
112.024	C00519	M(Cl37)+H[1+]	0.000193533
205.118	C00521	M+HCOONa[1+]	0.00191647
195.09	C00521	M+NaCl[1+]	0.000926467
175.087	C00521	M+K[1+]	0.00147647
205.12	C00521	M+HCOONa[1+]	0.000186467
132.055	C00522	M-NH3+H[1+]	0.000823533
171.063	C00522	M+Na[1+]	0.000126467
77.0605	C00522	M-C3H4O2+H[1+]	0.000684533
167.093	C00522	M+H2O+H[1+]	0.00119353
187.036	C00522	M+K[1+]	8.35e-05
207.041	C00522	M+NaCl[1+]	0.00199353
217.068	C00522	M+HCOONa[1+]	0.000356467
273.221	C00523	M-H2O+H[1+]	5.65e-05
313.214	C00523	M+Na[1+]	0.000286467
293.231	C00523	M(S34)+H[1+]	0.00283353
293.231	C00523	M(Cl37)+H[1+]	0.00143353
329.188	C00523	M+K[1+]	0.000353533
349.193	C00523	M+NaCl[1+]	0.00231353
292.233	C00523	M(C13)+H[1+]	0.00220647
291.23	C00523	M+H[1+]	0.00207647
375.193	C00523	M+HCOOK[1+]	9.35e-05
359.22	C00523	M+HCOONa[1+]	0.000303533
375.19	C00523	M+HCOOK[1+]	0.00343647
309.24	C00523	M+H2O+H[1+]	0.00218647
227.079	C00525	M+Na[1+]	0.000286467
207.095	C00525	M(Cl37)+H[1+]	0.000993533
169.076	C00525	M-H4O2+H[1+]	8.35e-05
177.102	C00525	M-CO+H[1+]	7.65e-05
207.096	C00525	M(Cl37)+H[1+]	0.00149353
243.053	C00525	M+K[1+]	0.000106467
205.097	C00525	M+H[1+]	0.000296467
206.1	C00525	M(C13)+H[1+]	0.000296467
273.085	C00525	M+HCOONa[1+]	0.000653533
273.083	C00525	M+HCOONa[1+]	0.00203647
223.109	C00525	M+H2O+H[1+]	0.00141353
69.0374	C00525	M+3H[3+]	0.000147867
273.087	C00525	M+HCOONa[1+]	0.00227353
159.092	C00525	M-HCOOH+H[1+]	7.65e-05
114.044	C00525	M+H+Na[2+]	0.00113353
126.036	C00526	M+H+Na[2+]	6.35e-05
115.044	C00526	M+2H[2+]	8.65e-05
115.045	C00526	M+2H[2+]	0.000203533
229.083	C00526	M+H[1+]	0.00134353
126.035	C00526	M+H+Na[2+]	0.000246467
201.088	C00526	M-CO+H[1+]	0.00153353
115.044	C00526	M+2H[2+]	0.000596467
211.073	C00526	M-H2O+H[1+]	0.00147353
115.046	C00526	M+2H[2+]	0.00101353
247.094	C00526	M+H2O+H[1+]	0.00118353
228.074	C00526	M[1+]	0.00054
228.076	C00526	M[1+]	0.0011
115.045	C00526	M+2H[2+]	0.000503533
183.078	C00526	M-HCOOH+H[1+]	0.00162353
297.066	C00526	M+HCOONa[1+]	0.00282647
267.036	C00526	M+K[1+]	0.000996467
846.129	C00527	M-H4O2+H[1+]	0.00430647
837.452	C00528	M-CO2+H[1+]	0.00426647
864.421	C00528	M-NH3+H[1+]	0.000993533
441.225	C00528	M+2H[2+]	0.00163647
883.434	C00528	M(S34)+H[1+]	0.00816647
883.448	C00528	M(S34)+H[1+]	0.00569353
883.448	C00528	M(Cl37)+H[1+]	0.00429353
113.041	C00530	M(S34)+H[1+]	0.000893533
113.041	C00530	M(Cl37)+H[1+]	0.000506467
111.044	C00530	M+H[1+]	0.000403533
93.0341	C00530	M-H2O+H[1+]	0.000670533
938.094	C00531	M+NaCl[1+]	0.00307647
175.058	C00532	M+Na[1+]	2.35e-05
152.068	C00532	M[1+]	0.00015
153.076	C00532	M+H[1+]	0.000153533
191.031	C00532	M+K[1+]	8.35e-05
211.036	C00532	M+NaCl[1+]	0.00201353
96.0426	C00534	M+H+Na[2+]	0.000638467
170.102	C00534	M(C13)+H[1+]	0.00160353
207.053	C00534	M+K[1+]	7.65e-05
207.052	C00534	M+K[1+]	0.00112647
169.097	C00534	M+H[1+]	0.000486467
191.079	C00534	M+Na[1+]	0.000376467
169.097	C00534	M+H[1+]	6.47e-06
237.084	C00534	M+HCOONa[1+]	0.000356467
311.198	C00535	M+Na[1+]	5.35e-05
357.204	C00535	M+HCOONa[1+]	0.000323533
307.225	C00535	M+H2O+H[1+]	0.00221647
373.178	C00535	M+HCOOK[1+]	0.000183533
289.214	C00535	M+H[1+]	0.00215647
217.195	C00535	M-C3H4O2+H[1+]	0.000416467
327.173	C00535	M+K[1+]	0.000983533
272.192	C00535	M-NH3+H[1+]	0.00197353
327.169	C00535	M+K[1+]	0.00222647
191.031	C00539	M+HCOONa[1+]	0.000116467
145.026	C00539	M+Na[1+]	9.35e-05
125.041	C00539	M(S34)+H[1+]	0.000713533
125.041	C00539	M(Cl37)+H[1+]	0.000686467
826.14	C00540	M-C3H4O2+H[1+]	0.00337647
982.12	C00540	M+HCOOK[1+]	0.00591647
956.127	C00540	M+NaCl[1+]	0.00434353
460.577	C00540	M+H+Na[2+]	6.35e-05
450.088	C00540	M(C13)+2H[2+]	8.35e-05
444.196	C00541	M(C13)+3H[3+]	0.000773133
676.279	C00541	M+H+Na[2+]	0.00140647
155.087	C00542	M-HCOONa+H[1+]	0.000106467
245.056	C00542	M+Na[1+]	0.000496467
177.069	C00542	M-HCOOH+H[1+]	0.000276467
241.083	C00542	M+H2O+H[1+]	0.00216647
205.062	C00542	M-H2O+H[1+]	0.00184647
225.073	C00542	M(Cl37)+H[1+]	0.00108353
[truncated: 2,883 more rows]
