# Supplementary material for: The Anti-mycobacterial Activity of a Diterpenoid-Like Molecule Operates Through Nitrogen and Amino Acid Starvation
Source: Front Microbiol. 2019 Jun 25;10:1444. doi: 10.3389/fmicb.2019.01444 (PMC6603307; doi:10.3389/fmicb.2019.01444)
Supplement: TABLE S2 — Identification (as KEGG code) of metabolites found by negative ionization mode after compound 1 treatment. [file Table_2.XLSX]

## Sheet: S2.mummichog_pathway_enrichment
	Pathway total	Hits.total	Hits.significant	EASE score	Fisher’s Exact Test	Gamma
Aminoacyl-tRNA biosynthesis	66	21	17	0.0018795	0.00039439	0.0012738
Glycine, serine and threonine metabolism	26	16	13	0.0091878	0.0019835	0.0013162
One carbon pool by folate	7	6	6	0.055915	0.0062709	0.0016239
Valine, leucine and isoleucine biosynthesis	26	9	7	0.13526	0.038084	0.0023278
Nitrogen metabolism	14	9	7	0.13526	0.038084	0.0023278
Valine, leucine and isoleucine degradation	25	11	8	0.13916	0.045821	0.0023697
Arginine and proline metabolism	30	17	11	0.13932	0.058972	0.0023715
Alanine, aspartate and glutamate metabolism	18	13	9	0.14059	0.051593	0.0023852
Cyanoamino acid metabolism	8	4	4	0.21485	0.034224	0.0033571
Pantothenate and CoA biosynthesis	21	15	9	0.28798	0.14263	0.0047239
Terpenoid backbone biosynthesis	18	11	7	0.31537	0.14101	0.0053764
Histidine metabolism	19	9	6	0.33125	0.1369	0.0057976
Thiamine metabolism	13	5	4	0.37004	0.11247	0.0069795
Cysteine and methionine metabolism	25	16	9	0.37235	0.20644	0.0070572
Tryptophan metabolism	14	10	6	0.44325	0.22161	0.0099628
D-Alanine metabolism	5	4	3	0.5761	0.21637	0.019485
Sulfur metabolism	11	9	5	0.59184	0.33399	0.021155
Riboflavin metabolism	11	7	4	0.64418	0.35167	0.027958
Porphyrin and chlorophyll metabolism	21	7	4	0.64418	0.35167	0.027958
Butanoate metabolism	16	12	6	0.64533	0.41946	0.028133
Glyoxylate and dicarboxylate metabolism	15	10	5	0.6909	0.44637	0.036164
Pyrimidine metabolism	33	28	12	0.72259	0.58445	0.043305
Folate biosynthesis	15	8	4	0.74507	0.47885	0.049377
Galactose metabolism	21	14	6	0.79413	0.60967	0.066551
Lysine biosynthesis	14	6	3	0.81133	0.52023	0.074255
Selenoamino acid metabolism	13	3	2	0.81525	0.39724	0.076167
D-Arginine and D-ornithine metabolism	4	3	2	0.81525	0.39724	0.076167
Streptomycin biosynthesis	4	3	2	0.81525	0.39724	0.076167
Starch and sucrose metabolism	13	9	4	0.82169	0.59474	0.079442
Phenylalanine, tyrosine and tryptophan biosynthesis	22	15	6	0.8476	0.69056	0.094611
Glutathione metabolism	13	7	3	0.87818	0.64664	0.11789
Glycerophospholipid metabolism	17	7	3	0.87818	0.64664	0.11789
beta-Alanine metabolism	5	4	2	0.89497	0.57811	0.13417
Peptidoglycan biosynthesis	23	8	3	0.92256	0.74731	0.16915
Methane metabolism	13	8	3	0.92256	0.74731	0.16915
D-Glutamine and D-glutamate metabolism	5	5	2	0.94034	0.71538	0.20013
Nicotinate and nicotinamide metabolism	9	6	2	0.96615	0.81295	0.2681
Citrate cycle (TCA cycle)	20	10	3	0.96978	0.87929	0.28159
Propanoate metabolism	15	10	3	0.96978	0.87929	0.28159
Benzoate degradation via CoA ligation	11	7	2	0.98081	0.87948	0.3343
Fructose and mannose metabolism	13	11	3	0.98139	0.91878	0.33777
Fatty acid metabolism	29	8	2	0.98913	0.92353	0.39671
Lysine degradation	12	8	2	0.98913	0.92353	0.39671
Pyruvate metabolism	20	9	2	0.99385	0.95209	0.45446
Glycolysis or Gluconeogenesis	29	14	3	0.99583	0.97714	0.49097
Amino sugar and nucleotide sugar metabolism	28	19	3	0.99969	0.9977	0.68126
Pentose phosphate pathway	19	15	2	0.9998	0.99756	0.70659
Purine metabolism	53	33	6	0.99989	0.9995	0.73695
Ascorbate and aldarate metabolism	4	2	1	1	0.67669	1
Synthesis and degradation of ketone bodies	3	2	1	1	0.67669	1
Phenylalanine metabolism	3	2	1	1	0.67669	1
Taurine and hypotaurine metabolism	7	5	1	1	0.94097	1
Glycerolipid metabolism	15	6	1	1	0.96657	1
Inositol phosphate metabolism	7	4	1	1	0.89585	1
C5-Branched dibasic acid metabolism	7	4	1	1	0.89585	1
Biotin metabolism	9	4	1	1	0.89585	1
Lipoic acid metabolism	6	1	1	1	0.43114	1
Carotenoid biosynthesis	6	1	1	1	0.43114	1
