# Supplementary material for: The Anti-mycobacterial Activity of a Diterpenoid-Like Molecule Operates Through Nitrogen and Amino Acid Starvation
Source: Front Microbiol. 2019 Jun 25;10:1444. doi: 10.3389/fmicb.2019.01444 (PMC6603307; doi:10.3389/fmicb.2019.01444)
Supplement: TABLE S3 — Ranked enriched pathways with total number of hits found by positive ionization mode after treatment with compound 1, significant hits (p < 0.001), their EASE (Expression Analysis Systematic Explorer) score (Hosack et al., 2003) their raw p-values (Fisher’s Exact Test, FET), and the p-values using a Gamma distribution (all scores calculated based on the hits at p < 0.001). [file Table_3.XLSX]

## Sheet: S3.mummichog_matched_compound_a
Query.Mass	Matched.Compound	Matched.Form	Mass.Diff
96.9283	C00001	M+Br[-]	0.000632
96.9282	C00001	M+Br[-]	0.000744
505.989	C00002	M-H[-]	0.000926467
521.984	C00002	M-H+O[-]	0.000406467
547.012	C00002	M+ACN-H[-]	0.00317853
252.49	C00002	M-2H[2-]	0.000103533
541.961	C00002	M+Cl[-]	0.00325
684.084	C00003	M+Na-2H[-]	0.000807066
664.119	C00003	M(C13)-H[-]	0.00586647
664.109	C00003	M(C13)-H[-]	0.00427353
745.036	C00003	M+Br81[-]	0.00232
331.05	C00003	M-2H[2-]	0.00146353
663.106	C00003	M-H[-]	0.00313353
646.109	C00004	M-H2O-H[-]	0.00182647
331.556	C00004	M-2H[2-]	0.000856467
744.038	C00004	M+Br[-]	0.00506
664.119	C00004	M-H[-]	0.00136647
746.035	C00004	M+Br81[-]	0.00647
724.142	C00004	M+CH3COO[-]	0.004295
666.119	C00004	M(S34)-H[-]	0.00597647
666.119	C00004	M(Cl37)-H[-]	0.00457647
782.062	C00005	M+Cl37[-]	0.00483
371.539	C00005	M-2H[2-]	0.000896467
760.081	C00005	M-H+O[-]	0.00180647
371.033	C00006	M-2H[2-]	0.00124353
780.018	C00006	M+K-2H[-]	0.00618707
764.052	C00006	M+Na-2H[-]	0.000972934
371.037	C00006	M-2H[2-]	0.00263647
76.9867	C00007	M+HCOO[-]	0.000735
505.945	C00008	M+Br[-]	0.00273
464	C00008	M+Cl37[-]	0.00425
442.018	C00008	M-H+O[-]	0.000766467
212.507	C00008	M-2H[2-]	0.000573533
426.023	C00008	M-H[-]	0.000896467
507.951	C00008	M+Br81[-]	0.00486
427.026	C00008	M(C13)-H[-]	0.000426467
467.045	C00008	M+ACN-H[-]	0.00352853
132.945	C00009	M+Cl[-]	0.00056
98.9656	C00009	M(S34)-H[-]	0.000139467
134.942	C00009	M+Cl37[-]	0.00056
156.99	C00009	M+CH3COO[-]	0.000375
142.974	C00009	M+HCOO[-]	0.000535
97.9724	C00009	M(C13)-H[-]	0.000578533
382.551	C00010	M-2H[2-]	0.000756467
802.087	C00010	M+Cl[-]	0.0024
88.9869	C00011	M+HCOO[-]	0.000593
103.002	C00011	M+CH3COO[-]	0.000625
256.863	C00013	M+Br[-]	0.001
176.935	C00013	M-H[-]	0.000803533
403.999	C00015	M(C13)-H[-]	0.000636467
200.993	C00015	M-2H[2-]	0.000513533
402.996	C00015	M-H[-]	0.000686467
423.966	C00015	M+Na-2H[-]	0.00317707
384.987	C00015	M-H2O-H[-]	0.00315647
438.968	C00015	M+Cl[-]	0.00292
440.965	C00015	M+Cl37[-]	0.00293
391.572	C00016	M-2H[2-]	0.000946467
784.151	C00016	M-H[-]	0.00124647
785.154	C00016	M(C13)-H[-]	0.00102647
844.177	C00016	M+CH3COO[-]	0.006175
287.043	C00018	M+ACN-H[-]	0.00127853
443.138	C00019	M+HCOO[-]	0.002955
397.128	C00019	M-H[-]	0.00174353
413.128	C00019	M-H+O[-]	0.00313647
457.154	C00019	M+CH3COO[-]	0.003255
379.117	C00019	M-H2O-H[-]	0.00227353
362.052	C00020	M-H+O[-]	0.000996467
347.06	C00020	M(C13)-H[-]	0.000656467
346.057	C00020	M-H[-]	0.000716467
172.523	C00020	M-2H[2-]	0.000803533
328.046	C00020	M-H2O-H[-]	0.00102647
406.076	C00020	M+CH3COO[-]	5e-06
425.981	C00020	M+Br[-]	0.00018
424.137	C00021	M+ACN-H[-]	0.00404853
443.138	C00021	M+CH3COO[-]	0.002905
383.115	C00021	M-H[-]	0.000846467
365.102	C00021	M-H2O-H[-]	0.00183353
383.112	C00021	M-H[-]	0.00218353
384.12	C00021	M(C13)-H[-]	0.00204647
191.055	C00021	M-2H[2-]	0.00181647
419.092	C00021	M+Cl[-]	0.00163
128.034	C00022	M+ACN-H[-]	0.00100853
147.029	C00022	M+CH3COO[-]	0.000405
133.013	C00022	M+HCOO[-]	0.000495
133.015	C00022	M+HCOO[-]	0.001065
124.982	C00022	M+Cl37[-]	0.00031
88.0124	C00022	M(C13)-H[-]	0.000253467
122.984	C00022	M+Cl[-]	0.0005
403.556	C00024	M-2H[2-]	0.000756467
868.133	C00024	M+CH3COO[-]	0.005845
854.118	C00024	M+HCOO[-]	0.005305
128.034	C00025	M-H2O-H[-]	0.00106353
148.043	C00025	M(S34)-H[-]	0.00112647
148.043	C00025	M(Cl37)-H[-]	0.000273533
184.02	C00025	M+Cl37[-]	0.00068
147.048	C00025	M(C13)-H[-]	0.00100353
146.045	C00025	M-H[-]	0.00108353
187.072	C00025	M+ACN-H[-]	0.000838533
182.022	C00025	M+Cl[-]	0.0004
162.04	C00025	M-H+O[-]	0.000903533
167.022	C00025	M+Na-2H[-]	0.00136293
167.02	C00025	M+Na-2H[-]	0.000527066
127.004	C00026	M-H2O-H[-]	0.000776467
161.01	C00026	M-H+O[-]	0.000716467
191.019	C00026	M+HCOO[-]	0.000265
127.003	C00026	M-H2O-H[-]	0.000833533
127.003	C00026	M-H2O-H[-]	0.000493533
127.003	C00026	M-H2O-H[-]	0.000233533
145.013	C00026	M-H[-]	0.000973533
205.035	C00026	M+CH3COO[-]	5.5e-05
601.019	C00029	M+Cl[-]	0.00529
565.049	C00029	M-H[-]	0.000806467
601.023	C00029	M+Cl[-]	0.00093
606.078	C00029	M+ACN-H[-]	0.00334147
282.021	C00029	M-2H[2-]	0.000766467
566.052	C00029	M(C13)-H[-]	0.00113647
215.032	C00031	M+Cl[-]	0.00014
217.03	C00031	M+Cl37[-]	0.00035
161.045	C00031	M-H2O-H[-]	0.000963533
195.05	C00031	M-H+O[-]	0.000763533
260.979	C00031	M+Br81[-]	0.00054
239.077	C00031	M+CH3COO[-]	0.000305
180.059	C00031	M(C13)-H[-]	0.000883533
179.055	C00031	M-H[-]	0.000763533
220.082	C00031	M+ACN-H[-]	0.000458533
307.084	C00032	M-2H[2-]	0.00239647
119.034	C00033	M+CH3COO[-]	0.000435
94.9892	C00033	M+Cl[-]	0.000841
105.018	C00033	M+HCOO[-]	0.000565
96.9863	C00033	M+Cl37[-]	0.000652
462.987	C00035	M+Na-2H[-]	0.00441707
220.504	C00035	M-2H[2-]	0.000423533
442.018	C00035	M-H[-]	0.000776467
443.021	C00035	M(C13)-H[-]	0.000786467
458.008	C00035	M-H+O[-]	0.00388353
166.974	C00036	M+Cl[-]	0.00063
191.019	C00036	M+CH3COO[-]	0.000315
172.024	C00036	M+ACN-H[-]	0.000798533
110	C00037	M+Cl[-]	0.00061
111.997	C00037	M+Cl37[-]	0.00059
134.046	C00037	M+CH3COO[-]	0.000835
75.0286	C00037	M(C13)-H[-]	0.000500467
124.016	C00041	M+Cl[-]	0.0005
126.013	C00041	M+Cl37[-]	0.00051
134.046	C00041	M+HCOO[-]	0.000785
154.994	C00042	M+Cl37[-]	0.00112
133.013	C00042	M-H+O[-]	0.00108353
133.015	C00042	M-H+O[-]	0.000476467
158.045	C00042	M+ACN-H[-]	0.000888533
177.04	C00042	M+CH3COO[-]	0.000235
117.018	C00042	M-H[-]	0.00106353
118.022	C00042	M(C13)-H[-]	0.00117353
154.991	C00042	M+Cl37[-]	0.00135
152.995	C00042	M+Cl[-]	0.00049
119.015	C00042	M(S34)-H[-]	0.000553533
302.534	C00043	M-2H[2-]	0.000646467
606.078	C00043	M-H[-]	0.00328647
588.067	C00043	M-H2O-H[-]	0.00341647
647.107	C00043	M+ACN-H[-]	0.00592147
260.488	C00044	M-2H[2-]	0.000193533
521.984	C00044	M-H[-]	0.000316467
603.906	C00044	M+Br81[-]	0.00134
522.982	C00044	M(C13)-H[-]	0.00488353
523.98	C00044	M(S34)-H[-]	0.00114647
523.98	C00044	M(Cl37)-H[-]	0.000253533
557.957	C00044	M+Cl[-]	0.00244
522.991	C00044	M(C13)-H[-]	0.00394647
558.935	C00044	M+K-2H[-]	0.00329293
182.045	C00047	M+K-2H[-]	0.00133707
146.102	C00047	M(C13)-H[-]	0.000666467
145.097	C00047	M-H[-]	0.000903533
183.071	C00047	M+Cl37[-]	0.00021
146.101	C00047	M(C13)-H[-]	0.00111353
181.074	C00047	M+Cl[-]	0.00021
133.013	C00048	M+CH3COO[-]	0.000545
133.015	C00048	M+CH3COO[-]	0.001015
114.019	C00048	M+ACN-H[-]	0.00108853
154.918	C00048	M+Br81[-]	0.0011
74.9898	C00048	M(Cl37)-H[-]	0.000556533
74.9907	C00048	M(Cl37)-H[-]	0.000370467
74.9895	C00048	M(S34)-H[-]	0.000532467
132.029	C00049	M-H[-]	0.00102353
133.033	C00049	M(C13)-H[-]	0.00109353
173.056	C00049	M+ACN-H[-]	0.000908533
114.019	C00049	M-H2O-H[-]	0.00104353
168.006	C00049	M+Cl[-]	0.00039
327.053	C00051	M+Na-2H[-]	0.00179293
306.077	C00051	M-H[-]	0.000936467
343.022	C00051	M+K-2H[-]	0.00255707
352.082	C00051	M+HCOO[-]	0.000925
307.078	C00051	M(C13)-H[-]	0.00215353
386.005	C00051	M+Br[-]	0.00275
601.019	C00052	M+Cl[-]	0.00529
565.049	C00052	M-H[-]	0.000806467
601.023	C00052	M+Cl[-]	0.00093
606.078	C00052	M+ACN-H[-]	0.00334147
282.021	C00052	M-2H[2-]	0.000766467
566.052	C00052	M(C13)-H[-]	0.00113647
526.953	C00053	M+Na-2H[-]	0.000827066
505.945	C00054	M+Br[-]	0.00273
464	C00054	M+Cl37[-]	0.00425
442.018	C00054	M-H+O[-]	0.000766467
212.507	C00054	M-2H[2-]	0.000573533
426.023	C00054	M-H[-]	0.000896467
507.951	C00054	M+Br81[-]	0.00486
427.026	C00054	M(C13)-H[-]	0.000426467
467.045	C00054	M+ACN-H[-]	0.00352853
324.038	C00055	M(S34)-H[-]	0.00243353
323.049	C00055	M(C13)-H[-]	0.000546467
322.045	C00055	M-H[-]	0.000696467
304.035	C00055	M-H2O-H[-]	0.000946467
343.022	C00055	M+Na-2H[-]	0.00284293
105.018	C00058	M+CH3COO[-]	0.000615
80.9736	C00058	M+Cl[-]	0.000766
82.9707	C00058	M+Cl37[-]	0.000706
96.9607	C00059	M-H[-]	0.000579467
96.9592	C00059	M-H[-]	0.000954533
96.9609	C00059	M-H[-]	0.000797467
78.9501	C00059	M-H2O-H[-]	0.000561467
227.044	C00061	M-2H[2-]	0.000533533
501.101	C00061	M+HCOO[-]	0.001395
227.046	C00061	M-2H[2-]	0.000676467
455.098	C00061	M-H[-]	0.000986467
255.03	C00062	M+Br81[-]	0.00191
210.051	C00062	M+K-2H[-]	0.00120707
211.077	C00062	M+Cl37[-]	0.00011
209.08	C00062	M+Cl[-]	0.00022
194.08	C00062	M+Na-2H[-]	0.000412934
210.053	C00062	M+K-2H[-]	0.000732934
173.104	C00062	M-H[-]	0.000913533
518.927	C00063	M+K-2H[-]	0.00105293
481.982	C00063	M-H[-]	0.00479647
240.485	C00063	M-2H[2-]	0.000373533
463.971	C00063	M-H2O-H[-]	0.00436647
519.951	C00063	M+Cl37[-]	0.00079
145.061	C00064	M-H[-]	0.000843533
181.038	C00064	M+Cl[-]	0.00022
146.064	C00064	M(C13)-H[-]	0.00113353
183.035	C00064	M+Cl37[-]	0.00022
205.082	C00064	M+CH3COO[-]	9.5e-05
127.05	C00064	M-H2O-H[-]	0.000983533
161.056	C00064	M-H+O[-]	0.000813533
161.058	C00064	M-H+O[-]	0.000906467
191.067	C00064	M+HCOO[-]	0.000145
146.066	C00064	M(C13)-H[-]	0.000956467
166.035	C00064	M+Na-2H[-]	0.00156707
145.061	C00065	M+ACN-H[-]	0.000888533
140.011	C00065	M+Cl[-]	0.00049
142.008	C00065	M+Cl37[-]	0.00045
150.041	C00065	M+HCOO[-]	0.000855
89.0232	C00067	M+CH3COO[-]	0.000685
462.012	C00068	M+Cl37[-]	0.001
503.959	C00068	M+Br[-]	0.00383
424.034	C00068	M-H[-]	0.00379353
505.964	C00068	M+Br81[-]	0.00231
176.027	C00072	M(C13)-H[-]	0.00162353
191.019	C00072	M-H+O[-]	0.000853533
216.051	C00072	M+ACN-H[-]	0.000658533
212.999	C00072	M+Cl37[-]	0.00064
211.001	C00072	M+Cl[-]	0.00028
148.043	C00073	M-H[-]	0.000873533
184.02	C00073	M+Cl[-]	0.00012
186.017	C00073	M+Cl37[-]	0.00022
169.019	C00073	M+Na-2H[-]	0.000722934
149.046	C00073	M(C13)-H[-]	0.00112353
186.018	C00073	M+Cl37[-]	0.00158
150.041	C00073	M(Cl37)-H[-]	0.000176467
164.038	C00073	M-H+O[-]	0.000873533
150.039	C00073	M(S34)-H[-]	0.00101353
208.063	C00073	M+CH3COO[-]	0.001335
186.015	C00073	M+Cl37[-]	0.00159
166.974	C00074	M-H[-]	0.000953533
542.987	C00075	M+CH3COO[-]	0.004975
484.962	C00075	M(S34)-H[-]	0.00481647
484.962	C00075	M(Cl37)-H[-]	0.00341647
240.977	C00075	M-2H[2-]	0.000343533
503.932	C00075	M+Na-2H[-]	0.00409707
520.937	C00075	M+Cl37[-]	0.00239
518.942	C00075	M+Cl[-]	0.00446
131.083	C00077	M-H[-]	0.000556467
131.081	C00077	M-H[-]	0.00115353
213.005	C00077	M+Br81[-]	0.00082
169.055	C00077	M+Cl37[-]	0.00033
167.058	C00077	M+Cl[-]	0.00043
203.082	C00078	M-H[-]	0.000613533
239.059	C00078	M+Cl[-]	0.00023
219.077	C00078	M-H+O[-]	0.000543533
204.085	C00078	M(C13)-H[-]	0.000783533
241.056	C00078	M+Cl37[-]	0.00022
249.09	C00078	M+HCOO[-]	0.002175
204.087	C00078	M(C13)-H[-]	0.00114647
249.086	C00078	M+HCOO[-]	0.001595
263.105	C00078	M+CH3COO[-]	0.002255
224.059	C00078	M+Na-2H[-]	0.00128293
219.079	C00078	M-H+O[-]	0.00137647
164.071	C00079	M-H[-]	0.000823533
180.066	C00079	M-H+O[-]	0.000713533
200.048	C00079	M+Cl[-]	2e-05
146.062	C00079	M-H2O-H[-]	0.00130647
202.045	C00079	M+Cl37[-]	8e-05
165.074	C00079	M(C13)-H[-]	0.000953533
146.06	C00079	M-H2O-H[-]	0.000913533
185.045	C00079	M+Na-2H[-]	0.00168707
165.076	C00079	M(C13)-H[-]	0.000816467
527.942	C00081	M+Na-2H[-]	0.00504707
588.902	C00081	M+Br81[-]	0.00566
488.958	C00081	M-H2O-H[-]	0.00421353
488.962	C00081	M-H2O-H[-]	0.000256467
552.973	C00081	M+HCOO[-]	0.004825
543.918	C00081	M+K-2H[-]	0.00263707
217.013	C00082	M+K-2H[-]	0.00173707
181.071	C00082	M(C13)-H[-]	0.000976467
180.066	C00082	M-H[-]	0.000703533
216.043	C00082	M+Cl[-]	8e-05
218.04	C00082	M+Cl37[-]	6e-05
221.093	C00082	M+ACN-H[-]	0.000538533
221.094	C00082	M+ACN-H[-]	0.00129147
201.04	C00082	M+Na-2H[-]	0.00158707
181.069	C00082	M(C13)-H[-]	0.000883533
89.0232	C00084	M+HCOO[-]	0.000635
103.039	C00084	M+CH3COO[-]	0.000625
300.05	C00085	M+ACN-H[-]	0.000711467
259.023	C00085	M-H[-]	0.000246467
260.026	C00085	M(C13)-H[-]	0.000153533
319.044	C00085	M+CH3COO[-]	0.001365
241.012	C00085	M-H2O-H[-]	0.000193533
305.025	C00085	M+HCOO[-]	0.002755
275.018	C00085	M-H+O[-]	0.000976467
296.993	C00085	M+Cl37[-]	0.00258
305.029	C00085	M+HCOO[-]	0.001375
75.0206	C00086	M-H+O[-]	0.000531467
75.0198	C00086	M-H+O[-]	0.000229533
75.0203	C00086	M-H+O[-]	0.000233467
100.052	C00086	M+ACN-H[-]	0.000131467
75.0204	C00086	M-H+O[-]	0.000384467
95.0004	C00086	M+Cl[-]	0.000895
75.0199	C00086	M-H+O[-]	0.000115533
75.0201	C00086	M-H+O[-]	7.55e-05
75.0195	C00086	M-H+O[-]	0.000540533
75.0196	C00086	M-H+O[-]	0.000384533
96.9974	C00086	M+Cl37[-]	0.000858
83.9659	C00088	M+Cl37[-]	0.000658
81.9689	C00088	M+Cl[-]	0.000723
379.083	C00089	M+Cl37[-]	0.00121
377.086	C00089	M+Cl[-]	0.00075
342.113	C00089	M(C13)-H[-]	0.000636467
343.105	C00089	M(S34)-H[-]	1.65e-05
343.105	C00089	M(Cl37)-H[-]	0.00138353
387.115	C00089	M+HCOO[-]	0.001305
341.11	C00089	M-H[-]	0.000716467
401.131	C00089	M+CH3COO[-]	0.001455
343.108	C00089	M(S34)-H[-]	0.00338647
343.108	C00089	M(Cl37)-H[-]	0.00198647
357.106	C00089	M-H+O[-]	0.00166647
423.031	C00089	M+Br81[-]	0.00173
382.137	C00089	M+ACN-H[-]	0.00104147
343.109	C00089	M(Cl37)-H[-]	0.00310647
150.055	C00090	M+ACN-H[-]	0.000998533
169.05	C00090	M+CH3COO[-]	0.000335
155.034	C00090	M+HCOO[-]	0.000415
125.023	C00090	M-H+O[-]	0.00106353
848.118	C00091	M-H2O-H[-]	0.00465647
300.05	C00092	M+ACN-H[-]	0.000711467
259.023	C00092	M-H[-]	0.000246467
260.026	C00092	M(C13)-H[-]	0.000153533
319.044	C00092	M+CH3COO[-]	0.001365
241.012	C00092	M-H2O-H[-]	0.000193533
305.025	C00092	M+HCOO[-]	0.002755
275.018	C00092	M-H+O[-]	0.000976467
296.993	C00092	M+Cl37[-]	0.00258
305.029	C00092	M+HCOO[-]	0.001375
217.013	C00093	M+HCOO[-]	0.001765
187.001	C00093	M-H+O[-]	0.000823533
171.006	C00093	M-H[-]	0.000703533
187.002	C00093	M-H+O[-]	0.000826467
172.009	C00093	M(C13)-H[-]	0.000963533
231.027	C00093	M+CH3COO[-]	0.000205
173.004	C00093	M(Cl37)-H[-]	0.000536467
171.007	C00093	M-H[-]	0.000756467
212.032	C00093	M+ACN-H[-]	0.000498533
152.995	C00093	M-H2O-H[-]	0.000813533
96.9607	C00094	M-H+O[-]	0.000569467
96.9592	C00094	M-H+O[-]	0.000964533
96.9609	C00094	M-H+O[-]	0.000787467
160.892	C00094	M+Br[-]	0.001
80.9657	C00094	M-H[-]	0.000453467
81.9689	C00094	M(C13)-H[-]	0.000253467
126.969	C00094	M+HCOO[-]	0.000955
215.032	C00095	M+Cl[-]	0.00014
217.03	C00095	M+Cl37[-]	0.00035
161.045	C00095	M-H2O-H[-]	0.000963533
195.05	C00095	M-H+O[-]	0.000763533
260.979	C00095	M+Br81[-]	0.00054
239.077	C00095	M+CH3COO[-]	0.000305
180.059	C00095	M(C13)-H[-]	0.000883533
179.055	C00095	M-H[-]	0.000763533
220.082	C00095	M+ACN-H[-]	0.000458533
625.048	C00096	M+Na-2H[-]	0.00323293
604.071	C00096	M-H[-]	0.00112647
301.532	C00096	M-2H[2-]	0.000726467
664.087	C00096	M+CH3COO[-]	0.003005
124.016	C00099	M+Cl[-]	0.0005
126.013	C00099	M+Cl37[-]	0.00051
134.046	C00099	M+HCOO[-]	0.000785
410.564	C00100	M-2H[2-]	0.000736467
868.133	C00100	M+HCOO[-]	0.005795
426.154	C00101	M-H2O-H[-]	0.00120647
490.167	C00101	M+HCOO[-]	0.001515
485.193	C00101	M+ACN-H[-]	0.00301147
485.186	C00101	M+ACN-H[-]	0.00409853
445.165	C00101	M(C13)-H[-]	0.00259353
504.183	C00101	M+CH3COO[-]	0.001425
460.161	C00101	M-H+O[-]	0.00192647
301.956	C00102	M+Cl[-]	0.00153
345.904	C00102	M+Br[-]	0.00062
300.05	C00103	M+ACN-H[-]	0.000711467
259.023	C00103	M-H[-]	0.000246467
260.026	C00103	M(C13)-H[-]	0.000153533
319.044	C00103	M+CH3COO[-]	0.001365
241.012	C00103	M-H2O-H[-]	0.000193533
305.025	C00103	M+HCOO[-]	0.002755
275.018	C00103	M-H+O[-]	0.000976467
296.993	C00103	M+Cl37[-]	0.00258
305.029	C00103	M+HCOO[-]	0.001375
408.993	C00104	M-H2O-H[-]	0.00274353
212.999	C00104	M-2H[2-]	0.000783533
464.975	C00104	M+Cl37[-]	0.00448
447.979	C00104	M+Na-2H[-]	0.00197707
462.978	C00104	M+Cl[-]	0.00456
323.029	C00105	M-H[-]	0.000656467
324.033	C00105	M(C13)-H[-]	0.000806467
404.951	C00105	M+Br81[-]	0.00087
364.056	C00105	M+ACN-H[-]	0.000821467
161.01	C00105	M-2H[2-]	0.000823533
325.026	C00105	M(S34)-H[-]	0.00148647
325.026	C00105	M(Cl37)-H[-]	8.65e-05
305.019	C00105	M-H2O-H[-]	0.000886467
383.053	C00105	M+CH3COO[-]	0.003365
402.958	C00105	M+Br[-]	0.00402
383.049	C00105	M+CH3COO[-]	9.5e-05
402.954	C00105	M+Br[-]	0.00013
324.029	C00105	M(C13)-H[-]	0.00257353
113.018	C00106	M(Cl37)-H[-]	0.000476467
157.026	C00106	M+HCOO[-]	0.001525
152.048	C00106	M+ACN-H[-]	0.000981467
111.021	C00106	M-H[-]	0.000616467
148.993	C00106	M+Cl37[-]	0.00048
171.042	C00106	M+CH3COO[-]	0.001475
146.996	C00106	M+Cl[-]	0.0005
171.04	C00106	M+CH3COO[-]	0.000255
157.025	C00106	M+HCOO[-]	0.000355
127.016	C00106	M-H+O[-]	0.000756467
127.014	C00106	M-H+O[-]	0.00117353
182.045	C00108	M+HCOO[-]	0.000235
157.016	C00108	M+Na-2H[-]	0.00131293
138.039	C00108	M(Cl37)-H[-]	0.000966467
136.039	C00108	M-H[-]	0.00112353
137.044	C00108	M(C13)-H[-]	0.000666467
180.951	C00109	M+Br[-]	0.00116
147.029	C00109	M+HCOO[-]	0.000455
161.045	C00109	M+CH3COO[-]	0.000435
137	C00109	M+Cl[-]	0.00059
142.05	C00109	M+ACN-H[-]	0.000968533
117.018	C00109	M-H+O[-]	0.00107353
138.997	C00109	M+Cl37[-]	0.00046
229.011	C00111	M+CH3COO[-]	0.000195
184.985	C00111	M-H+O[-]	0.000693533
168.99	C00111	M-H[-]	0.000743533
200.501	C00112	M-2H[2-]	0.000753533
402.012	C00112	M-H[-]	0.000766467
403.015	C00112	M(C13)-H[-]	0.000526467
403.01	C00112	M(C13)-H[-]	0.00398353
345.001	C00113	M-H+O[-]	0.00131647
139.075	C00114	M+Cl[-]	0.00102
185.023	C00114	M+Br81[-]	0.00052
127.987	C00116	M+K-2H[-]	0.000987066
151.06	C00116	M+CH3COO[-]	0.000275
129.013	C00116	M+Cl37[-]	0.0005
127.016	C00116	M+Cl[-]	0.00051
132.065	C00116	M+ACN-H[-]	0.00109853
137.044	C00116	M+HCOO[-]	0.000455
229.011	C00117	M-H[-]	0.000433533
289.034	C00117	M+CH3COO[-]	0.001175
230.015	C00117	M(C13)-H[-]	0.000493533
211.001	C00117	M-H2O-H[-]	0.000603533
275.018	C00117	M+HCOO[-]	0.001465
229.011	C00118	M+CH3COO[-]	0.000195
184.985	C00118	M-H+O[-]	0.000693533
168.99	C00118	M-H[-]	0.000743533
470.869	C00119	M+Br81[-]	0.00083
193.968	C00119	M-2H[2-]	0.000733533
390.943	C00119	M(S34)-H[-]	0.00237647
390.943	C00119	M(Cl37)-H[-]	0.000976467
426.915	C00119	M+Cl37[-]	0.00222
259.076	C00120	M-H+O[-]	0.000203533
303.104	C00120	M+CH3COO[-]	0.002735
245.078	C00120	M(S34)-H[-]	0.00106647
245.078	C00120	M(Cl37)-H[-]	0.000333533
279.058	C00120	M+Cl[-]	0.00044
289.086	C00120	M+HCOO[-]	9.5e-05
280.027	C00120	M+K-2H[-]	0.00240707
225.071	C00120	M-H2O-H[-]	0.000476467
243.082	C00120	M-H[-]	0.000646467
303.101	C00120	M+CH3COO[-]	7.5e-05
264.058	C00120	M+Na-2H[-]	0.00222293
185.993	C00121	M+K-2H[-]	0.000547066
190.071	C00121	M+ACN-H[-]	0.000708533
165.039	C00121	M-H+O[-]	0.000943533
187.019	C00121	M+Cl37[-]	0.00016
195.05	C00121	M+HCOO[-]	0.000175
185.021	C00121	M+Cl[-]	0.00021
149.045	C00121	M-H[-]	0.000953533
209.066	C00121	M+CH3COO[-]	5.5e-05
149.046	C00121	M-H[-]	0.000476467
170.021	C00121	M+Na-2H[-]	0.00122293
151.041	C00121	M(S34)-H[-]	0.000363533
185.023	C00121	M+Cl[-]	0.00158
187.02	C00121	M+Cl37[-]	0.0017
131.034	C00121	M-H2O-H[-]	0.000973533
161.01	C00122	M+HCOO[-]	0.001205
115.003	C00122	M-H[-]	0.00114353
96.9931	C00122	M-H2O-H[-]	3.95e-05
168.06	C00123	M+Cl37[-]	0.00014
130.086	C00123	M-H[-]	0.00102353
166.063	C00123	M+Cl[-]	0.00022
131.09	C00123	M(C13)-H[-]	0.00107353
176.092	C00123	M+HCOO[-]	0.000235
146.081	C00123	M-H+O[-]	0.000993533
215.032	C00124	M+Cl[-]	0.00014
217.03	C00124	M+Cl37[-]	0.00035
161.045	C00124	M-H2O-H[-]	0.000963533
195.05	C00124	M-H+O[-]	0.000763533
260.979	C00124	M+Br81[-]	0.00054
239.077	C00124	M+CH3COO[-]	0.000305
180.059	C00124	M(C13)-H[-]	0.000883533
179.055	C00124	M-H[-]	0.000763533
220.082	C00124	M+ACN-H[-]	0.000458533
613.14	C00127	M(S34)-H[-]	0.000983533
613.14	C00127	M(Cl37)-H[-]	0.00238353
693.067	C00127	M+Br81[-]	0.00128
305.07	C00127	M-2H[2-]	0.00138647
671.164	C00127	M+CH3COO[-]	0.001545
305.068	C00127	M-2H[2-]	0.00115353
612.153	C00127	M(C13)-H[-]	0.00531647
613.14	C00128	M-H[-]	0.000483533
693.067	C00128	M+Br[-]	0.00142
695.065	C00128	M+Br81[-]	0.00114
595.126	C00128	M-H2O-H[-]	0.00377353
673.156	C00128	M+CH3COO[-]	0.004105
615.134	C00128	M(S34)-H[-]	0.00216353
615.134	C00128	M(Cl37)-H[-]	0.00356353
649.11	C00128	M+Cl[-]	0.00596
614.145	C00128	M(C13)-H[-]	0.00115647
306.068	C00128	M-2H[2-]	0.00127647
246.004	C00129	M(C13)-H[-]	0.00244647
305.019	C00129	M+CH3COO[-]	0.000185
226.989	C00129	M-H2O-H[-]	0.00143647
385.012	C00130	M+Cl37[-]	0.00127
347.041	C00130	M-H[-]	0.000846467
383.015	C00130	M+Cl[-]	0.00136
348.044	C00130	M(C13)-H[-]	0.000786467
173.015	C00130	M-2H[2-]	0.000903533
505.989	C00131	M-H+O[-]	0.000916467
536.002	C00131	M+HCOO[-]	0.003725
91.0388	C00132	M+CH3COO[-]	0.000649
124.016	C00133	M+Cl[-]	0.0005
126.013	C00133	M+Cl37[-]	0.00051
134.046	C00133	M+HCOO[-]	0.000785
154.061	C00135	M-H[-]	0.000943533
190.038	C00135	M+Cl[-]	0.00041
155.065	C00135	M(C13)-H[-]	0.00102353
136.051	C00135	M-H2O-H[-]	0.00104353
200.067	C00135	M+HCOO[-]	0.000145
192.035	C00135	M+Cl37[-]	0.00026
215.032	C00137	M+Cl[-]	0.00014
217.03	C00137	M+Cl37[-]	0.00035
161.045	C00137	M-H2O-H[-]	0.000963533
195.05	C00137	M-H+O[-]	0.000763533
260.979	C00137	M+Br81[-]	0.00054
239.077	C00137	M+CH3COO[-]	0.000305
180.059	C00137	M(C13)-H[-]	0.000883533
179.055	C00137	M-H[-]	0.000763533
220.082	C00137	M+ACN-H[-]	0.000458533
221.085	C00140	M(C13)-H[-]	0.000973533
257.031	C00140	M+K-2H[-]	0.000192934
241.056	C00140	M+Na-2H[-]	0.00132707
258.056	C00140	M+Cl37[-]	0.00057
222.077	C00140	M(S34)-H[-]	0.00171353
256.059	C00140	M+Cl[-]	0.00042
261.109	C00140	M+ACN-H[-]	7.85e-05
202.071	C00140	M-H2O-H[-]	0.000593533
258.054	C00140	M+Cl37[-]	0.0019
266.088	C00140	M+HCOO[-]	0.000595
220.082	C00140	M-H[-]	0.000413533
280.105	C00140	M+CH3COO[-]	0.001555
236.077	C00140	M-H+O[-]	0.000173533
194.967	C00141	M+Br[-]	0.00122
161.045	C00141	M+HCOO[-]	0.000385
115.039	C00141	M-H[-]	0.00109353
156.066	C00141	M+ACN-H[-]	0.000928533
175.06	C00141	M+CH3COO[-]	0.000205
117.035	C00141	M(S34)-H[-]	0.000483533
151.016	C00141	M+Cl[-]	0.00042
153.013	C00141	M+Cl37[-]	0.00044
131.034	C00141	M-H+O[-]	0.000983533
516.183	C00143	M+CH3COO[-]	0.001085
502.168	C00143	M+HCOO[-]	0.000615
472.157	C00143	M-H+O[-]	0.00168353
457.167	C00143	M(C13)-H[-]	2.65e-05
362.052	C00144	M-H[-]	0.00100647
363.055	C00144	M(C13)-H[-]	0.000846467
344.041	C00144	M-H2O-H[-]	0.000936467
180.521	C00144	M-2H[2-]	0.000593533
172.959	C00146	M+Br[-]	0.00126
75.0245	C00146	M-H2O-H[-]	0.000441467
75.0233	C00146	M-H2O-H[-]	0.000715533
75.0242	C00146	M-H2O-H[-]	0.000174467
170.023	C00147	M+Cl[-]	0.00034
172.02	C00147	M+Cl37[-]	0.00031
150.041	C00147	M-H+O[-]	0.00103353
134.046	C00147	M-H[-]	0.00109353
194.066	C00147	M+CH3COO[-]	0.001395
135.03	C00148	M+Na-2H[-]	0.000567066
130.05	C00148	M-H+O[-]	0.00113353
152.029	C00148	M+Cl37[-]	0.00038
174.076	C00148	M+CH3COO[-]	0.000305
150.032	C00148	M+Cl[-]	0.00044
114.055	C00148	M-H[-]	0.00105353
160.061	C00148	M+HCOO[-]	0.000275
133.013	C00149	M-H[-]	0.00107353
174.04	C00149	M+ACN-H[-]	0.000828533
133.015	C00149	M-H[-]	0.000486467
212.94	C00149	M+Br[-]	0.00026
168.99	C00149	M+Cl[-]	0.00042
115.003	C00149	M-H2O-H[-]	0.00104353
176.825	C00150	M+Br[-]	0.00152
176.824	C00150	M+Br[-]	0.00017
178.822	C00150	M+Br81[-]	0.00064
147.04	C00152	M-H+O[-]	0.000963533
131.045	C00152	M-H[-]	0.00114353
169.019	C00152	M+Cl37[-]	0.00023
147.042	C00152	M-H+O[-]	0.000736467
167.022	C00152	M+Cl[-]	0.00039
191.067	C00152	M+CH3COO[-]	0.000195
177.052	C00152	M+HCOO[-]	0.001255
137.036	C00153	M-H+O[-]	0.000776467
167.047	C00153	M+HCOO[-]	0.001465
157.016	C00153	M+Cl[-]	0.00044
162.066	C00153	M+ACN-H[-]	0.000938533
121.04	C00153	M-H[-]	0.00117353
137.035	C00153	M-H+O[-]	0.00101353
162.068	C00153	M+ACN-H[-]	0.000261467
159.014	C00153	M+Cl37[-]	0.00034
181.063	C00153	M+CH3COO[-]	0.001625
501.666	C00154	M-2H[2-]	0.000916467
135.03	C00155	M(C13)-H[-]	0.00134353
172.001	C00155	M+Cl37[-]	0.00046
216.949	C00156	M+Br[-]	0.00105
137.023	C00156	M-H[-]	0.00103353
158	C00156	M+Na-2H[-]	0.00134293
119.015	C00156	M-H2O-H[-]	0.000746467
173.01	C00158	M-H2O-H[-]	0.000696467
232.047	C00158	M+ACN-H[-]	0.000441467
191.019	C00158	M-H[-]	0.000843533
270.944	C00158	M+Br[-]	0.00146
173.008	C00158	M-H2O-H[-]	0.000773533
215.032	C00159	M+Cl[-]	0.00014
217.03	C00159	M+Cl37[-]	0.00035
161.045	C00159	M-H2O-H[-]	0.000963533
195.05	C00159	M-H+O[-]	0.000763533
260.979	C00159	M+Br81[-]	0.00054
239.077	C00159	M+CH3COO[-]	0.000305
180.059	C00159	M(C13)-H[-]	0.000883533
179.055	C00159	M-H[-]	0.000763533
220.082	C00159	M+ACN-H[-]	0.000458533
110.984	C00160	M+Cl[-]	0.00072
135.03	C00160	M+CH3COO[-]	0.000885
116.034	C00160	M+ACN-H[-]	0.00109853
135.029	C00160	M+CH3COO[-]	0.000405
112.981	C00160	M+Cl37[-]	0.00053
76.0115	C00160	M(C13)-H[-]	0.000595533
133.05	C00163	M+CH3COO[-]	0.000485
119.034	C00163	M+HCOO[-]	0.000485
75.0252	C00163	M(S34)-H[-]	0.000133533
114.055	C00163	M+ACN-H[-]	0.00109853
75.0269	C00163	M(Cl37)-H[-]	0.000167467
75.026	C00163	M(S34)-H[-]	0.000636467
75.0264	C00163	M(Cl37)-H[-]	0.000294533
109.005	C00163	M+Cl[-]	0.0007
180.951	C00164	M+Br[-]	0.00116
147.029	C00164	M+HCOO[-]	0.000455
161.045	C00164	M+CH3COO[-]	0.000435
137	C00164	M+Cl[-]	0.00059
142.05	C00164	M+ACN-H[-]	0.000968533
117.018	C00164	M-H+O[-]	0.00107353
138.997	C00164	M+Cl37[-]	0.00046
179.034	C00166	M-H+O[-]	0.000743533
204.066	C00166	M+ACN-H[-]	0.000528533
163.039	C00166	M-H[-]	0.000813533
660.95	C00167	M+Br81[-]	0.00047
581.027	C00167	M(S34)-H[-]	0.00460647
581.027	C00167	M(Cl37)-H[-]	0.00320647
289.011	C00167	M-2H[2-]	0.000996467
140.976	C00168	M+Cl37[-]	0.00128
104.999	C00168	M(S34)-H[-]	0.000613533
144.029	C00168	M+ACN-H[-]	0.000948533
297.083	C00170	M(C13)-H[-]	0.00227353
332.057	C00170	M+Cl[-]	0.00184
332.06	C00170	M+Cl[-]	0.0016
297.087	C00170	M(C13)-H[-]	0.00102647
356.106	C00170	M+CH3COO[-]	0.002925
337.107	C00170	M+ACN-H[-]	0.00173853
334.057	C00170	M+Cl37[-]	0.00173
312.077	C00170	M-H+O[-]	0.000603533
296.081	C00170	M-H[-]	0.00118353
298.08	C00170	M(S34)-H[-]	0.00235647
298.08	C00170	M(Cl37)-H[-]	0.000956467
166.063	C00178	M+ACN-H[-]	0.00111147
125.035	C00178	M-H[-]	0.00105353
141.031	C00178	M-H+O[-]	0.000866467
171.042	C00178	M+HCOO[-]	0.001525
185.056	C00178	M+CH3COO[-]	0.000235
127.034	C00178	M(Cl37)-H[-]	0.00111647
171.04	C00178	M+HCOO[-]	0.000205
166.061	C00178	M+ACN-H[-]	0.000918533
127.031	C00178	M(S34)-H[-]	3.35e-05
127.03	C00178	M(S34)-H[-]	0.00121353
127.033	C00178	M(Cl37)-H[-]	0.000196467
166.063	C00179	M+K-2H[-]	0.000532934
211.037	C00179	M+Br81[-]	0.0008
166.061	C00179	M+K-2H[-]	0.00149707
209.039	C00179	M+Br[-]	0.00063
137.023	C00180	M-H+O[-]	0.00104353
200.954	C00180	M+Br[-]	0.00113
123.027	C00180	M(Cl37)-H[-]	0.000376467
157.005	C00180	M+Cl[-]	0.00038
121.03	C00180	M-H[-]	0.000706467
121.028	C00180	M-H[-]	0.00111353
122.032	C00180	M(C13)-H[-]	0.00115353
185.993	C00181	M+K-2H[-]	0.000547066
190.071	C00181	M+ACN-H[-]	0.000708533
165.039	C00181	M-H+O[-]	0.000943533
187.019	C00181	M+Cl37[-]	0.00016
195.05	C00181	M+HCOO[-]	0.000175
185.021	C00181	M+Cl[-]	0.00021
149.045	C00181	M-H[-]	0.000953533
209.066	C00181	M+CH3COO[-]	5.5e-05
149.046	C00181	M-H[-]	0.000476467
170.021	C00181	M+Na-2H[-]	0.00122293
151.041	C00181	M(S34)-H[-]	0.000363533
185.023	C00181	M+Cl[-]	0.00158
187.02	C00181	M+Cl37[-]	0.0017
131.034	C00181	M-H2O-H[-]	0.000973533
332.1	C00182	M-2H[2-]	0.00331353
701.192	C00182	M+Cl[-]	0.00166
702.161	C00182	M+K-2H[-]	0.00194707
703.19	C00182	M+Cl37[-]	0.00225
116.071	C00183	M-H[-]	0.00109353
176.092	C00183	M+CH3COO[-]	0.000285
152.048	C00183	M+Cl[-]	0.00035
154.044	C00183	M+Cl37[-]	0.0004
132.065	C00183	M-H+O[-]	0.00116353
126.997	C00184	M+Cl37[-]	0.00039
125	C00184	M+Cl[-]	0.00051
149.045	C00184	M+CH3COO[-]	0.000425
135.03	C00184	M+HCOO[-]	0.000835
149.046	C00184	M+CH3COO[-]	0.001005
130.05	C00184	M+ACN-H[-]	0.00116853
135.029	C00184	M+HCOO[-]	0.000455
91.0208	C00184	M(S34)-H[-]	0.000597467
91.0208	C00184	M(Cl37)-H[-]	0.000802533
379.083	C00185	M+Cl37[-]	0.00121
377.086	C00185	M+Cl[-]	0.00075
342.113	C00185	M(C13)-H[-]	0.000636467
343.105	C00185	M(S34)-H[-]	1.65e-05
343.105	C00185	M(Cl37)-H[-]	0.00138353
387.115	C00185	M+HCOO[-]	0.001305
341.11	C00185	M-H[-]	0.000716467
401.131	C00185	M+CH3COO[-]	0.001455
343.108	C00185	M(S34)-H[-]	0.00338647
343.108	C00185	M(Cl37)-H[-]	0.00198647
357.106	C00185	M-H+O[-]	0.00166647
423.031	C00185	M+Br81[-]	0.00173
382.137	C00185	M+ACN-H[-]	0.00104147
343.109	C00185	M(Cl37)-H[-]	0.00310647
126.997	C00186	M+Cl37[-]	0.00039
125	C00186	M+Cl[-]	0.00051
149.045	C00186	M+CH3COO[-]	0.000425
135.03	C00186	M+HCOO[-]	0.000835
149.046	C00186	M+CH3COO[-]	0.001005
130.05	C00186	M+ACN-H[-]	0.00116853
135.029	C00186	M+HCOO[-]	0.000455
91.0208	C00186	M(S34)-H[-]	0.000597467
91.0208	C00186	M(Cl37)-H[-]	0.000802533
465.272	C00187	M+Br[-]	0.00166
431.348	C00187	M+HCOO[-]	0.004215
445.365	C00187	M+CH3COO[-]	0.003605
426.378	C00187	M+ACN-H[-]	0.00408147
118.05	C00188	M-H[-]	0.00101353
154.027	C00188	M+Cl[-]	0.00031
156.024	C00188	M+Cl37[-]	0.00037
119.053	C00188	M(C13)-H[-]	0.00115353
134.046	C00188	M-H+O[-]	0.000296467
178.071	C00188	M+CH3COO[-]	0.000585
178.07	C00188	M+CH3COO[-]	0.001125
159.077	C00188	M+ACN-H[-]	0.000868533
120.065	C00189	M+CH3COO[-]	0.000645
96.9931	C00189	M+K-2H[-]	0.000663066
556.007	C00190	M+Na-2H[-]	0.00471707
614.96	C00190	M+Br[-]	0.00274
616.957	C00190	M+Br81[-]	0.00392
536.041	C00190	M(C13)-H[-]	0.000406467
195.032	C00191	M(S34)-H[-]	0.00127647
195.032	C00191	M(Cl37)-H[-]	0.000123533
229.011	C00191	M+Cl[-]	0.00011
194.037	C00191	M(C13)-H[-]	0.00173353
146.062	C00193	M+ACN-H[-]	0.00126147
165.055	C00193	M+CH3COO[-]	0.000385
121.03	C00193	M-H+O[-]	0.000696467
146.06	C00193	M+ACN-H[-]	0.000958533
121.028	C00193	M-H+O[-]	0.00112353
151.039	C00193	M+HCOO[-]	0.000435
151.041	C00193	M+HCOO[-]	0.001415
190.991	C00196	M+Cl37[-]	0.00103
184.985	C00197	M-H[-]	0.000683533
166.974	C00197	M-H2O-H[-]	0.000853533
185.988	C00197	M(C13)-H[-]	0.000763533
226.012	C00197	M+ACN-H[-]	0.000398533
177.04	C00198	M-H[-]	0.000763533
213.016	C00198	M+Cl[-]	0.00013
218.066	C00198	M+ACN-H[-]	0.000518533
159.029	C00198	M-H2O-H[-]	0.000813533
229.011	C00199	M-H[-]	0.000433533
289.034	C00199	M+CH3COO[-]	0.001175
230.015	C00199	M(C13)-H[-]	0.000493533
211.001	C00199	M-H2O-H[-]	0.000603533
275.018	C00199	M+HCOO[-]	0.001465
287.05	C00200	M-H2O-H[-]	0.000866467
307.054	C00200	M(S34)-H[-]	0.00213353
326.035	C00200	M+Na-2H[-]	0.000222934
384.987	C00200	M+Br[-]	0.00178
307.06	C00200	M(Cl37)-H[-]	0.00260647
343.034	C00200	M+Cl37[-]	0.0002
287.047	C00200	M-H2O-H[-]	0.00266353
229.064	C00202	M+HCOO[-]	0.000195
199.055	C00202	M-H+O[-]	0.000986467
185.056	C00202	M(S34)-H[-]	0.000936467
185.056	C00202	M(Cl37)-H[-]	0.000463533
219.034	C00202	M+Cl[-]	0.00182
243.082	C00202	M+CH3COO[-]	0.001775
183.06	C00202	M-H[-]	0.000696467
302.534	C00203	M-2H[2-]	0.000646467
606.078	C00203	M-H[-]	0.00328647
588.067	C00203	M-H2O-H[-]	0.00341647
647.107	C00203	M+ACN-H[-]	0.00592147
177.04	C00204	M-H[-]	0.000763533
213.016	C00204	M+Cl[-]	0.00013
218.066	C00204	M+ACN-H[-]	0.000518533
159.029	C00204	M-H2O-H[-]	0.000813533
426.023	C00206	M-H+O[-]	0.000886467
448.005	C00206	M+Cl37[-]	0.00434
410.028	C00206	M-H[-]	0.000866467
204.509	C00206	M-2H[2-]	0.000723533
430.999	C00206	M+Na-2H[-]	0.00285707
446	C00206	M+Cl[-]	0.00347
117.055	C00207	M+CH3COO[-]	0.000545
103.039	C00207	M+HCOO[-]	0.000675
136.961	C00207	M+Br[-]	0.00084
379.083	C00208	M+Cl37[-]	0.00121
377.086	C00208	M+Cl[-]	0.00075
342.113	C00208	M(C13)-H[-]	0.000636467
343.105	C00208	M(S34)-H[-]	1.65e-05
343.105	C00208	M(Cl37)-H[-]	0.00138353
387.115	C00208	M+HCOO[-]	0.001305
341.11	C00208	M-H[-]	0.000716467
401.131	C00208	M+CH3COO[-]	0.001455
343.108	C00208	M(S34)-H[-]	0.00338647
343.108	C00208	M(Cl37)-H[-]	0.00198647
357.106	C00208	M-H+O[-]	0.00166647
423.031	C00208	M+Br81[-]	0.00173
382.137	C00208	M+ACN-H[-]	0.00104147
343.109	C00208	M(Cl37)-H[-]	0.00310647
282.085	C00212	M-H+O[-]	0.000766467
304.064	C00212	M+Cl37[-]	0.00152
268.085	C00212	M(S34)-H[-]	5.65e-05
268.085	C00212	M(Cl37)-H[-]	0.00134353
326.11	C00212	M+CH3COO[-]	2.5e-05
266.091	C00212	M-H[-]	0.00144647
303.036	C00212	M+K-2H[-]	0.00191707
248.08	C00212	M-H2O-H[-]	0.00142647
302.067	C00212	M+Cl[-]	0.00132
307.114	C00212	M+ACN-H[-]	0.00193853
287.065	C00212	M+Na-2H[-]	0.000422934
266.088	C00212	M-H[-]	0.00138353
346.015	C00212	M+Br[-]	0.00016
312.095	C00212	M+HCOO[-]	0.000155
124.016	C00213	M+Cl[-]	0.0005
126.013	C00213	M+Cl37[-]	0.00051
134.046	C00213	M+HCOO[-]	0.000785
277.06	C00214	M+Cl[-]	0.00127
282.11	C00214	M+ACN-H[-]	0.000661467
257.078	C00214	M-H+O[-]	0.000213533
301.105	C00214	M+CH3COO[-]	0.001705
120.037	C00214	M-2H[2-]	0.000683533
279.058	C00214	M+Cl37[-]	0.00134
287.09	C00214	M+HCOO[-]	0.001575
282.108	C00214	M+ACN-H[-]	0.00183853
301.107	C00214	M+CH3COO[-]	0.002985
243.077	C00214	M(S34)-H[-]	0.00153353
287.087	C00214	M+HCOO[-]	0.001055
243.082	C00214	M(Cl37)-H[-]	0.00134647
223.074	C00214	M-H2O-H[-]	0.00139647
241.085	C00214	M-H[-]	0.00157647
185.993	C00216	M+K-2H[-]	0.000547066
190.071	C00216	M+ACN-H[-]	0.000708533
165.039	C00216	M-H+O[-]	0.000943533
187.019	C00216	M+Cl37[-]	0.00016
195.05	C00216	M+HCOO[-]	0.000175
185.021	C00216	M+Cl[-]	0.00021
149.045	C00216	M-H[-]	0.000953533
209.066	C00216	M+CH3COO[-]	5.5e-05
149.046	C00216	M-H[-]	0.000476467
170.021	C00216	M+Na-2H[-]	0.00122293
151.041	C00216	M(S34)-H[-]	0.000363533
185.023	C00216	M+Cl[-]	0.00158
187.02	C00216	M+Cl37[-]	0.0017
131.034	C00216	M-H2O-H[-]	0.000973533
128.034	C00217	M-H2O-H[-]	0.00106353
148.043	C00217	M(S34)-H[-]	0.00112647
148.043	C00217	M(Cl37)-H[-]	0.000273533
184.02	C00217	M+Cl37[-]	0.00068
147.048	C00217	M(C13)-H[-]	0.00100353
146.045	C00217	M-H[-]	0.00108353
187.072	C00217	M+ACN-H[-]	0.000838533
182.022	C00217	M+Cl[-]	0.0004
162.04	C00217	M-H+O[-]	0.000903533
167.022	C00217	M+Na-2H[-]	0.00136293
167.02	C00217	M+Na-2H[-]	0.000527066
341.205	C00219	M+Cl37[-]	0.00083
151.112	C00219	M-2H[2-]	0.000973533
305.226	C00219	M(S34)-H[-]	0.00250353
339.208	C00219	M+Cl[-]	0.00088
383.158	C00219	M+Br[-]	0.00018
385.156	C00219	M+Br81[-]	0.001
383.162	C00219	M+Br[-]	0.00334
318.085	C00220	M-H[-]	0.000966467
319.087	C00220	M(C13)-H[-]	0.000503533
320.082	C00220	M(S34)-H[-]	0.00227647
320.082	C00220	M(Cl37)-H[-]	0.000876467
300.072	C00220	M-H2O-H[-]	0.000663533
355.03	C00220	M+K-2H[-]	0.00184707
215.032	C00221	M+Cl[-]	0.00014
217.03	C00221	M+Cl37[-]	0.00035
161.045	C00221	M-H2O-H[-]	0.000963533
195.05	C00221	M-H+O[-]	0.000763533
260.979	C00221	M+Br81[-]	0.00054
239.077	C00221	M+CH3COO[-]	0.000305
180.059	C00221	M(C13)-H[-]	0.000883533
179.055	C00221	M-H[-]	0.000763533
220.082	C00221	M+ACN-H[-]	0.000458533
128.034	C00222	M+ACN-H[-]	0.00100853
147.029	C00222	M+CH3COO[-]	0.000405
133.013	C00222	M+HCOO[-]	0.000495
133.015	C00222	M+HCOO[-]	0.001065
124.982	C00222	M+Cl37[-]	0.00031
88.0124	C00222	M(C13)-H[-]	0.000253467
122.984	C00222	M+Cl[-]	0.0005
472.022	C00224	M+HCOO[-]	0.004295
442.005	C00224	M-H+O[-]	0.00300353
212.503	C00224	M-2H[2-]	0.000466467
461.992	C00224	M+Cl[-]	0.00318
427.02	C00224	M(C13)-H[-]	0.00408647
301.053	C00225	M+HCOO[-]	0.001985
315.064	C00225	M+CH3COO[-]	0.002365
291.02	C00225	M+Cl[-]	0.00261
276.019	C00225	M+Na-2H[-]	0.00187707
184.985	C00227	M+HCOO[-]	0.000205
199.001	C00227	M+CH3COO[-]	0.000235
140.976	C00227	M(S34)-H[-]	0.000403533
190.991	C00230	M+Cl37[-]	0.00103
229.011	C00231	M-H[-]	0.000433533
289.034	C00231	M+CH3COO[-]	0.001175
230.015	C00231	M(C13)-H[-]	0.000493533
211.001	C00231	M-H2O-H[-]	0.000603533
275.018	C00231	M+HCOO[-]	0.001465
180.951	C00232	M+Br[-]	0.00116
147.029	C00232	M+HCOO[-]	0.000455
161.045	C00232	M+CH3COO[-]	0.000435
137	C00232	M+Cl[-]	0.00059
142.05	C00232	M+ACN-H[-]	0.000968533
117.018	C00232	M-H+O[-]	0.00107353
138.997	C00232	M+Cl37[-]	0.00046
208.983	C00233	M+Br[-]	0.00139
129.055	C00233	M-H[-]	0.00113353
131.051	C00233	M(S34)-H[-]	0.000493533
175.06	C00233	M+HCOO[-]	0.000255
165.032	C00233	M+Cl[-]	0.00034
150.032	C00233	M+Na-2H[-]	0.00131293
167.029	C00233	M+Cl37[-]	0.00035
189.076	C00233	M+CH3COO[-]	0.000255
130.058	C00233	M(C13)-H[-]	0.00121353
145.05	C00233	M-H+O[-]	0.000863533
554.088	C00234	M+Br81[-]	0.0055
473.163	C00234	M(C13)-H[-]	0.00142647
473.159	C00234	M(C13)-H[-]	0.00351353
532.178	C00234	M+CH3COO[-]	0.001505
472.157	C00234	M-H[-]	0.00167353
246.004	C00235	M(C13)-H[-]	0.00244647
305.019	C00235	M+CH3COO[-]	0.000185
226.989	C00235	M-H2O-H[-]	0.00143647
265.957	C00236	M(C13)-H[-]	0.00178647
87.0076	C00237	M+CH3COO[-]	0.000609
72.9918	C00237	M+HCOO[-]	0.000702
322.045	C00239	M-H+O[-]	0.000786467
307.054	C00239	M(C13)-H[-]	0.000766467
306.05	C00239	M-H[-]	0.000876467
186.017	C00242	M+Cl[-]	0.00162
210.064	C00242	M+CH3COO[-]	0.001755
186.018	C00242	M+Cl[-]	0.00018
210.061	C00242	M+CH3COO[-]	0.001335
150.041	C00242	M-H[-]	0.00102353
196.046	C00242	M+HCOO[-]	0.001475
379.083	C00243	M+Cl37[-]	0.00121
377.086	C00243	M+Cl[-]	0.00075
342.113	C00243	M(C13)-H[-]	0.000636467
343.105	C00243	M(S34)-H[-]	1.65e-05
343.105	C00243	M(Cl37)-H[-]	0.00138353
387.115	C00243	M+HCOO[-]	0.001305
341.11	C00243	M-H[-]	0.000716467
401.131	C00243	M+CH3COO[-]	0.001455
343.108	C00243	M(S34)-H[-]	0.00338647
343.108	C00243	M(Cl37)-H[-]	0.00198647
357.106	C00243	M-H+O[-]	0.00166647
423.031	C00243	M+Br81[-]	0.00173
382.137	C00243	M+ACN-H[-]	0.00104147
343.109	C00243	M(Cl37)-H[-]	0.00310647
126.003	C00245	M(S34)-H[-]	0.000156467
126.003	C00245	M(Cl37)-H[-]	0.00124353
184.027	C00245	M+CH3COO[-]	0.000505
144.982	C00245	M+Na-2H[-]	0.000267066
133.05	C00246	M+HCOO[-]	0.000435
147.065	C00246	M+CH3COO[-]	0.000375
89.0424	C00246	M(Cl37)-H[-]	0.000101467
125.019	C00246	M+Cl37[-]	0.00111
89.0403	C00246	M(S34)-H[-]	0.000647533
215.032	C00247	M+Cl[-]	0.00014
217.03	C00247	M+Cl37[-]	0.00035
161.045	C00247	M-H2O-H[-]	0.000963533
195.05	C00247	M-H+O[-]	0.000763533
260.979	C00247	M+Br81[-]	0.00054
239.077	C00247	M+CH3COO[-]	0.000305
180.059	C00247	M(C13)-H[-]	0.000883533
179.055	C00247	M-H[-]	0.000763533
220.082	C00247	M+ACN-H[-]	0.000458533
240.028	C00248	M+Cl[-]	0.00069
245.078	C00248	M+ACN-H[-]	0.000978533
220.048	C00248	M-H+O[-]	0.00123647
250.06	C00248	M+HCOO[-]	0.002495
264.073	C00248	M+CH3COO[-]	0.000245
204.051	C00248	M-H[-]	0.00141353
206.049	C00248	M(S34)-H[-]	0.000696467
206.049	C00248	M(Cl37)-H[-]	0.000703533
293.208	C00249	M+Cl37[-]	0.00166
291.211	C00249	M+Cl[-]	0.00153
255.233	C00249	M-H[-]	0.000156467
256.236	C00249	M(C13)-H[-]	0.000133533
335.158	C00249	M+Br[-]	0.00065
301.239	C00249	M+HCOO[-]	0.001345
315.255	C00249	M+CH3COO[-]	0.001375
271.229	C00249	M-H+O[-]	0.000786467
335.16	C00249	M+Br[-]	0.00184
337.158	C00249	M+Br81[-]	0.00157
182.045	C00250	M-H+O[-]	0.000723533
148.04	C00250	M-H2O-H[-]	0.000243533
207.077	C00250	M+ACN-H[-]	0.000548533
207.079	C00250	M+ACN-H[-]	0.00120147
166.05	C00250	M-H[-]	0.000823533
285.063	C00251	M+CH3COO[-]	0.002345
379.083	C00252	M+Cl37[-]	0.00121
377.086	C00252	M+Cl[-]	0.00075
342.113	C00252	M(C13)-H[-]	0.000636467
343.105	C00252	M(S34)-H[-]	1.65e-05
343.105	C00252	M(Cl37)-H[-]	0.00138353
387.115	C00252	M+HCOO[-]	0.001305
341.11	C00252	M-H[-]	0.000716467
401.131	C00252	M+CH3COO[-]	0.001455
343.108	C00252	M(S34)-H[-]	0.00338647
343.108	C00252	M(Cl37)-H[-]	0.00198647
357.106	C00252	M-H+O[-]	0.00166647
423.031	C00252	M+Br81[-]	0.00173
382.137	C00252	M+ACN-H[-]	0.00104147
343.109	C00252	M(Cl37)-H[-]	0.00310647
122.024	C00253	M-H[-]	0.000963533
182.045	C00253	M+CH3COO[-]	0.000185
123.027	C00253	M(C13)-H[-]	0.00102353
158	C00253	M+Cl[-]	0.00041
138.019	C00253	M-H+O[-]	0.00100353
285.063	C00254	M+CH3COO[-]	0.002345
377.131	C00255	M(Cl37)-H[-]	0.00283647
357.12	C00255	M-H2O-H[-]	0.000153533
416.16	C00255	M+ACN-H[-]	0.00237147
411.108	C00255	M+Cl[-]	0.00111
416.157	C00255	M+ACN-H[-]	0.000638533
187.06	C00255	M-2H[2-]	0.00148353
376.134	C00255	M(C13)-H[-]	0.000563533
412.078	C00255	M+K-2H[-]	0.00169707
376.136	C00255	M(C13)-H[-]	0.00199647
377.124	C00255	M(S34)-H[-]	0.00283353
377.127	C00255	M(S34)-H[-]	0.000266467
377.127	C00255	M(Cl37)-H[-]	0.00113353
126.997	C00256	M+Cl37[-]	0.00039
125	C00256	M+Cl[-]	0.00051
149.045	C00256	M+CH3COO[-]	0.000425
135.03	C00256	M+HCOO[-]	0.000835
149.046	C00256	M+CH3COO[-]	0.001005
130.05	C00256	M+ACN-H[-]	0.00116853
135.029	C00256	M+HCOO[-]	0.000455
91.0208	C00256	M(S34)-H[-]	0.000597467
91.0208	C00256	M(Cl37)-H[-]	0.000802533
195.05	C00257	M-H[-]	0.000753533
241.056	C00257	M+HCOO[-]	7.5e-05
231.027	C00257	M+Cl[-]	0
177.04	C00257	M-H2O-H[-]	0.000763533
216.027	C00257	M+Na-2H[-]	0.00154293
231.997	C00257	M+K-2H[-]	0.00212707
236.077	C00257	M+ACN-H[-]	0.000208533
165.039	C00258	M+CH3COO[-]	0.000405
146.045	C00258	M+ACN-H[-]	0.00102853
107.014	C00258	M(S34)-H[-]	0.000643533
151.025	C00258	M+HCOO[-]	0.000995
185.993	C00259	M+K-2H[-]	0.000547066
190.071	C00259	M+ACN-H[-]	0.000708533
165.039	C00259	M-H+O[-]	0.000943533
187.019	C00259	M+Cl37[-]	0.00016
195.05	C00259	M+HCOO[-]	0.000175
185.021	C00259	M+Cl[-]	0.00021
149.045	C00259	M-H[-]	0.000953533
209.066	C00259	M+CH3COO[-]	5.5e-05
149.046	C00259	M-H[-]	0.000476467
170.021	C00259	M+Na-2H[-]	0.00122293
151.041	C00259	M(S34)-H[-]	0.000363533
185.023	C00259	M+Cl[-]	0.00158
187.02	C00259	M+Cl37[-]	0.0017
131.034	C00259	M-H2O-H[-]	0.000973533
146.062	C00261	M+ACN-H[-]	0.00126147
165.055	C00261	M+CH3COO[-]	0.000385
121.03	C00261	M-H+O[-]	0.000696467
146.06	C00261	M+ACN-H[-]	0.000958533
121.028	C00261	M-H+O[-]	0.00112353
151.039	C00261	M+HCOO[-]	0.000435
151.041	C00261	M+HCOO[-]	0.001415
171.006	C00262	M+Cl[-]	0.00168
181.038	C00262	M+HCOO[-]	0.001635
195.05	C00262	M+CH3COO[-]	0.001525
135.03	C00262	M-H[-]	0.00104353
151.025	C00262	M-H+O[-]	0.000893533
195.053	C00262	M+CH3COO[-]	0.001685
173.006	C00262	M+Cl37[-]	0.00151
173.004	C00262	M+Cl37[-]	0.00024
171.007	C00262	M+Cl[-]	0.00022
137.027	C00262	M(S34)-H[-]	0.000503533
118.05	C00263	M-H[-]	0.00101353
154.027	C00263	M+Cl[-]	0.00031
156.024	C00263	M+Cl37[-]	0.00037
119.053	C00263	M(C13)-H[-]	0.00115353
134.046	C00263	M-H+O[-]	0.000296467
178.071	C00263	M+CH3COO[-]	0.000585
178.07	C00263	M+CH3COO[-]	0.001125
159.077	C00263	M+ACN-H[-]	0.000868533
194.03	C00265	M+ACN-H[-]	0.00154853
154.008	C00265	M(C13)-H[-]	0.000213533
119.034	C00266	M+CH3COO[-]	0.000435
94.9892	C00266	M+Cl[-]	0.000841
105.018	C00266	M+HCOO[-]	0.000565
96.9863	C00266	M+Cl37[-]	0.000652
215.032	C00267	M+Cl[-]	0.00014
217.03	C00267	M+Cl37[-]	0.00035
161.045	C00267	M-H2O-H[-]	0.000963533
195.05	C00267	M-H+O[-]	0.000763533
260.979	C00267	M+Br81[-]	0.00054
239.077	C00267	M+CH3COO[-]	0.000305
180.059	C00267	M(C13)-H[-]	0.000883533
179.055	C00267	M-H[-]	0.000763533
220.082	C00267	M+ACN-H[-]	0.000458533
279.122	C00268	M+ACN-H[-]	0.00139147
254.091	C00268	M-H+O[-]	0.00181647
259.068	C00268	M+Na-2H[-]	0.00101707
298.115	C00268	M+CH3COO[-]	0.000145
320.017	C00268	M+Br81[-]	0.00083
279.119	C00268	M+ACN-H[-]	0.00192853
275.043	C00268	M+K-2H[-]	0.000197066
238.093	C00268	M-H[-]	0.00155353
240.091	C00268	M(S34)-H[-]	0.000416467
240.091	C00268	M(Cl37)-H[-]	0.000983533
254.088	C00268	M-H+O[-]	0.00131353
220.082	C00268	M-H2O-H[-]	0.00171353
275.045	C00268	M+K-2H[-]	0.00264293
276.067	C00268	M+Cl37[-]	0.00098
239.098	C00268	M(C13)-H[-]	6.35e-05
284.1	C00268	M+HCOO[-]	0.000155
290.089	C00270	M-H2O-H[-]	0.000956467
308.1	C00270	M-H[-]	0.000926467
309.103	C00270	M(C13)-H[-]	0.000896467
324.095	C00270	M-H+O[-]	0.00109647
310.097	C00270	M(S34)-H[-]	0.00267647
310.097	C00270	M(Cl37)-H[-]	0.00127647
345.049	C00270	M+K-2H[-]	0.00193293
345.045	C00270	M+K-2H[-]	0.00229707
349.125	C00270	M+ACN-H[-]	0.000438533
329.075	C00270	M+Na-2H[-]	0.00171293
368.121	C00270	M+CH3COO[-]	0.001505
277.06	C00272	M+K-2H[-]	0.00202293
281.135	C00272	M+ACN-H[-]	0.00202853
300.13	C00272	M+CH3COO[-]	0.000365
286.115	C00272	M+HCOO[-]	0.000245
276.084	C00272	M+Cl[-]	0.00192
278.084	C00272	M+Cl37[-]	0.00059
256.104	C00272	M-H+O[-]	0.00145353
286.117	C00272	M+HCOO[-]	0.001515
177.04	C00273	M-H[-]	0.000763533
213.016	C00273	M+Cl[-]	0.00013
218.066	C00273	M+ACN-H[-]	0.000518533
159.029	C00273	M-H2O-H[-]	0.000813533
300.05	C00275	M+ACN-H[-]	0.000711467
259.023	C00275	M-H[-]	0.000246467
260.026	C00275	M(C13)-H[-]	0.000153533
319.044	C00275	M+CH3COO[-]	0.001365
241.012	C00275	M-H2O-H[-]	0.000193533
305.025	C00275	M+HCOO[-]	0.002755
275.018	C00275	M-H+O[-]	0.000976467
296.993	C00275	M+Cl37[-]	0.00258
305.029	C00275	M+HCOO[-]	0.001375
240.028	C00279	M+ACN-H[-]	0.000158533
214.998	C00279	M-H+O[-]	0.00162647
259.023	C00279	M+CH3COO[-]	0.000775
199.001	C00279	M-H[-]	0.000763533
200.004	C00279	M(C13)-H[-]	0.00113353
219.978	C00279	M+Na-2H[-]	0.00190293
322.136	C00280	M+K-2H[-]	0.00212293
326.21	C00280	M+ACN-H[-]	0.00296853
287.179	C00280	M(S34)-H[-]	0.00262353
287.182	C00280	M(S34)-H[-]	0.000283533
287.182	C00280	M(Cl37)-H[-]	0.00168353
322.134	C00280	M+K-2H[-]	0.000647066
365.111	C00280	M+Br[-]	0.00061
323.158	C00280	M+Cl37[-]	0.0009
367.11	C00280	M+Br81[-]	2e-05
332.111	C00284	M+ACN-H[-]	0.00109147
273.071	C00284	M-H2O-H[-]	0.00172353
351.104	C00284	M+CH3COO[-]	5.5e-05
273.074	C00284	M-H2O-H[-]	0.000936467
307.078	C00284	M-H+O[-]	0.000563533
293.082	C00284	M(S34)-H[-]	0.00276647
293.082	C00284	M(Cl37)-H[-]	0.00136647
293.081	C00284	M(S34)-H[-]	0.00158647
293.081	C00284	M(Cl37)-H[-]	0.000186467
337.088	C00284	M+HCOO[-]	0.000145
291.083	C00284	M-H[-]	0.000563533
329.057	C00284	M+Cl37[-]	0.00085
505.989	C00286	M-H[-]	0.000926467
521.984	C00286	M-H+O[-]	0.000406467
547.012	C00286	M+ACN-H[-]	0.00317853
252.49	C00286	M-2H[2-]	0.000103533
541.961	C00286	M+Cl[-]	0.00325
97.9582	C00288	M+Cl37[-]	0.000324
92.9037	C00291	M+Cl[-]	0.000524
138.055	C00292	M+HCOO[-]	0.000405
249.063	C00294	M-H2O-H[-]	4.65e-05
133.033	C00294	M-2H[2-]	0.000593533
303.051	C00294	M+Cl[-]	0.0014
308.1	C00294	M+ACN-H[-]	0.000418533
267.072	C00294	M-H[-]	0.00125353
268.075	C00294	M(C13)-H[-]	0.00142353
305.048	C00294	M+Cl37[-]	0.00156
283.069	C00294	M-H+O[-]	0.000846467
327.096	C00294	M+CH3COO[-]	0.001695
313.079	C00294	M+HCOO[-]	0.000325
304.022	C00294	M+K-2H[-]	0.000602934
215.032	C00295	M+CH3COO[-]	0.002045
215.029	C00295	M+CH3COO[-]	0.001505
155.011	C00295	M-H[-]	0.000866467
171.006	C00295	M-H+O[-]	0.000986467
137	C00295	M-H2O-H[-]	0.000786467
157.008	C00295	M(Cl37)-H[-]	0.000746467
196.037	C00295	M+ACN-H[-]	0.00106147
157.005	C00295	M(S34)-H[-]	0.000303533
155.009	C00295	M-H[-]	0.000953533
155.009	C00295	M-H[-]	0.000623533
173.045	C00296	M-H2O-H[-]	0.000863533
227.032	C00296	M+Cl[-]	4e-05
191.055	C00296	M-H[-]	0.000783533
212.032	C00296	M+Na-2H[-]	0.00162293
251.078	C00296	M+CH3COO[-]	0.001805
281.037	C00299	M+Cl37[-]	0.0015
121.026	C00299	M-2H[2-]	0.00103353
243.062	C00299	M-H[-]	0.000233533
279.04	C00299	M+Cl[-]	0.00142
225.053	C00299	M-H2O-H[-]	0.00135647
121.028	C00299	M-2H[2-]	0.000936467
245.058	C00299	M(S34)-H[-]	0.000493533
245.058	C00299	M(Cl37)-H[-]	0.00189353
284.09	C00299	M+ACN-H[-]	0.00121147
303.081	C00299	M+CH3COO[-]	0.001975
146.056	C00300	M-H+O[-]	0.000693533
146.057	C00300	M-H+O[-]	0.000236467
167.011	C00300	M+K-2H[-]	0.000332934
211.984	C00300	M+Br81[-]	0.00161
278.529	C00301	M-2H[2-]	0.000696467
599.095	C00301	M+ACN-H[-]	0.00446147
604.071	C00301	M+HCOO[-]	0.001705
540.054	C00301	M-H2O-H[-]	0.000676467
128.034	C00302	M-H2O-H[-]	0.00106353
148.043	C00302	M(S34)-H[-]	0.00112647
148.043	C00302	M(Cl37)-H[-]	0.000273533
184.02	C00302	M+Cl37[-]	0.00068
147.048	C00302	M(C13)-H[-]	0.00100353
146.045	C00302	M-H[-]	0.00108353
187.072	C00302	M+ACN-H[-]	0.000838533
182.022	C00302	M+Cl[-]	0.0004
162.04	C00302	M-H+O[-]	0.000903533
167.022	C00302	M+Na-2H[-]	0.00136293
167.02	C00302	M+Na-2H[-]	0.000527066
145.061	C00303	M-H[-]	0.000843533
181.038	C00303	M+Cl[-]	0.00022
146.064	C00303	M(C13)-H[-]	0.00113353
183.035	C00303	M+Cl37[-]	0.00022
205.082	C00303	M+CH3COO[-]	9.5e-05
127.05	C00303	M-H2O-H[-]	0.000983533
161.056	C00303	M-H+O[-]	0.000813533
161.058	C00303	M-H+O[-]	0.000906467
191.067	C00303	M+HCOO[-]	0.000145
146.066	C00303	M(C13)-H[-]	0.000956467
166.035	C00303	M+Na-2H[-]	0.00156707
487.098	C00307	M-H[-]	0.00237353
533.11	C00307	M+HCOO[-]	0.005025
489.101	C00307	M(S34)-H[-]	0.00472647
489.101	C00307	M(Cl37)-H[-]	0.00332647
528.128	C00307	M+ACN-H[-]	0.00130147
547.125	C00307	M+CH3COO[-]	0.004345
567.024	C00307	M+Br[-]	0.00182
487.102	C00307	M-H[-]	0.00212647
213.058	C00308	M+Cl37[-]	0.00084
211.061	C00308	M+Cl[-]	0.00091
212.032	C00308	M+K-2H[-]	0.000622934
185.993	C00309	M+K-2H[-]	0.000547066
190.071	C00309	M+ACN-H[-]	0.000708533
165.039	C00309	M-H+O[-]	0.000943533
187.019	C00309	M+Cl37[-]	0.00016
195.05	C00309	M+HCOO[-]	0.000175
185.021	C00309	M+Cl[-]	0.00021
149.045	C00309	M-H[-]	0.000953533
209.066	C00309	M+CH3COO[-]	5.5e-05
149.046	C00309	M-H[-]	0.000476467
170.021	C00309	M+Na-2H[-]	0.00122293
151.041	C00309	M(S34)-H[-]	0.000363533
185.023	C00309	M+Cl[-]	0.00158
187.02	C00309	M+Cl37[-]	0.0017
131.034	C00309	M-H2O-H[-]	0.000973533
185.993	C00310	M+K-2H[-]	0.000547066
190.071	C00310	M+ACN-H[-]	0.000708533
165.039	C00310	M-H+O[-]	0.000943533
187.019	C00310	M+Cl37[-]	0.00016
195.05	C00310	M+HCOO[-]	0.000175
185.021	C00310	M+Cl[-]	0.00021
149.045	C00310	M-H[-]	0.000953533
209.066	C00310	M+CH3COO[-]	5.5e-05
149.046	C00310	M-H[-]	0.000476467
170.021	C00310	M+Na-2H[-]	0.00122293
151.041	C00310	M(S34)-H[-]	0.000363533
185.023	C00310	M+Cl[-]	0.00158
187.02	C00310	M+Cl37[-]	0.0017
131.034	C00310	M-H2O-H[-]	0.000973533
173.01	C00311	M-H2O-H[-]	0.000696467
232.047	C00311	M+ACN-H[-]	0.000441467
191.019	C00311	M-H[-]	0.000843533
270.944	C00311	M+Br[-]	0.00146
173.008	C00311	M-H2O-H[-]	0.000773533
185.993	C00312	M+K-2H[-]	0.000547066
190.071	C00312	M+ACN-H[-]	0.000708533
165.039	C00312	M-H+O[-]	0.000943533
187.019	C00312	M+Cl37[-]	0.00016
195.05	C00312	M+HCOO[-]	0.000175
185.021	C00312	M+Cl[-]	0.00021
149.045	C00312	M-H[-]	0.000953533
209.066	C00312	M+CH3COO[-]	5.5e-05
149.046	C00312	M-H[-]	0.000476467
170.021	C00312	M+Na-2H[-]	0.00122293
151.041	C00312	M(S34)-H[-]	0.000363533
185.023	C00312	M+Cl[-]	0.00158
187.02	C00312	M+Cl37[-]	0.0017
131.034	C00312	M-H2O-H[-]	0.000973533
418.542	C00313	M-2H[2-]	0.000543533
168.067	C00314	M-H[-]	0.000726467
209.094	C00314	M+ACN-H[-]	0.00115147
168.066	C00314	M-H[-]	0.000833533
150.055	C00314	M-H2O-H[-]	0.000953533
214.07	C00314	M+HCOO[-]	0.001285
189.041	C00314	M+Na-2H[-]	5.71e-05
204.043	C00314	M+Cl[-]	9e-05
189.04	C00314	M+Na-2H[-]	0.00161707
226.074	C00315	M+Br81[-]	0.00021
224.077	C00315	M+Br[-]	0.00093
413.128	C00317	M-2H[2-]	0.00210353
181.071	C00318	M+Na-2H[-]	0.00164707
176.092	C00318	M-H+O[-]	0.000823533
220.118	C00318	M+CH3COO[-]	5.5e-05
201.124	C00318	M+ACN-H[-]	0.000688533
206.103	C00318	M+HCOO[-]	7.5e-05
181.074	C00318	M+Na-2H[-]	0.00154293
334.251	C00319	M+Cl[-]	6e-05
336.247	C00319	M+Cl37[-]	0.00119
111.928	C00320	M-H[-]	0.00109353
219.052	C00322	M+CH3COO[-]	0.001545
141.018	C00322	M-H2O-H[-]	0.000943533
195.006	C00322	M+Cl[-]	0.00022
159.029	C00322	M-H[-]	0.000913533
205.035	C00322	M+HCOO[-]	0.000105
212.94	C00324	M(S34)-H[-]	0.00186353
604.071	C00325	M-H+O[-]	0.00121647
293.535	C00325	M-2H[2-]	0.000826467
626.053	C00325	M+Cl37[-]	0.00498
590.065	C00325	M(S34)-H[-]	0.00568353
174.088	C00327	M-H[-]	0.000843533
210.064	C00327	M+Cl[-]	0.00015
234.107	C00327	M+CH3COO[-]	0.001715
220.092	C00327	M+HCOO[-]	0.001615
220.095	C00327	M+HCOO[-]	0.002065
175.091	C00327	M(C13)-H[-]	0.000913533
211.037	C00327	M+K-2H[-]	0.000652934
212.062	C00327	M+Cl37[-]	2e-05
267.1	C00328	M+CH3COO[-]	0.002335
209.076	C00328	M(Cl37)-H[-]	0.00110647
207.077	C00328	M-H[-]	0.000603533
243.056	C00328	M+Cl[-]	0.00205
253.085	C00328	M+HCOO[-]	0.002145
223.074	C00328	M-H+O[-]	0.00138647
207.079	C00328	M-H[-]	0.00114647
208.082	C00328	M(C13)-H[-]	0.00124647
179.074	C00329	M(C13)-H[-]	0.00141353
219.098	C00329	M+ACN-H[-]	0.000528533
214.048	C00329	M+Cl[-]	0.00028
238.093	C00329	M+CH3COO[-]	0.000275
178.071	C00329	M-H[-]	0.00121353
178.07	C00329	M-H[-]	0.00175353
160.061	C00329	M-H2O-H[-]	0.000853533
224.077	C00329	M+HCOO[-]	8.5e-05
215.02	C00329	M+K-2H[-]	0.000257066
194.066	C00329	M-H+O[-]	0.000633533
282.085	C00330	M-H+O[-]	0.000766467
304.064	C00330	M+Cl37[-]	0.00152
268.085	C00330	M(S34)-H[-]	5.65e-05
268.085	C00330	M(Cl37)-H[-]	0.00134353
326.11	C00330	M+CH3COO[-]	2.5e-05
266.091	C00330	M-H[-]	0.00144647
303.036	C00330	M+K-2H[-]	0.00191707
248.08	C00330	M-H2O-H[-]	0.00142647
302.067	C00330	M+Cl[-]	0.00132
307.114	C00330	M+ACN-H[-]	0.00193853
287.065	C00330	M+Na-2H[-]	0.000422934
266.088	C00330	M-H[-]	0.00138353
346.015	C00330	M+Br[-]	0.00016
312.095	C00330	M+HCOO[-]	0.000155
243.077	C00331	M+ACN-H[-]	0.000178533
238.025	C00331	M+Cl[-]	0.00209
203.056	C00331	M(C13)-H[-]	0.00126647
850.133	C00332	M-H[-]	0.00431647
887.072	C00332	M+K-2H[-]	0.00551707
195.032	C00333	M(S34)-H[-]	0.00127647
195.032	C00333	M(Cl37)-H[-]	0.000123533
229.011	C00333	M+Cl[-]	0.00011
194.037	C00333	M(C13)-H[-]	0.00173353
118.05	C00334	M-H+O[-]	0.00102353
138.032	C00334	M+Cl[-]	0.00051
139.016	C00337	M-H2O-H[-]	0.000856467
217.048	C00337	M+CH3COO[-]	0.001995
157.026	C00337	M-H[-]	0.000946467
158.03	C00337	M(C13)-H[-]	0.000866467
159.023	C00337	M(Cl37)-H[-]	0.000716467
217.044	C00337	M+CH3COO[-]	0.001625
157.025	C00337	M-H[-]	0.000933533
198.053	C00337	M+ACN-H[-]	0.00106147
295.048	C00341	M-H2O-H[-]	0.00294353
334.037	C00341	M+Na-2H[-]	0.00152293
334.034	C00341	M+Na-2H[-]	0.00142707
359.063	C00341	M+HCOO[-]	0.003015
295.053	C00341	M-H2O-H[-]	0.00272647
315.06	C00341	M(Cl37)-H[-]	0.00175647
329.057	C00341	M-H+O[-]	0.00141647
137.004	C00345	M-2H[2-]	0.00102353
335.04	C00345	M+CH3COO[-]	0.001825
275.018	C00345	M-H[-]	0.000986467
276.019	C00345	M(C13)-H[-]	0.00175353
186.017	C00346	M+HCOO[-]	6.5e-05
140.011	C00346	M-H[-]	0.000813533
181.038	C00346	M+ACN-H[-]	0.000588533
142.008	C00346	M(S34)-H[-]	0.000426467
142.008	C00346	M(Cl37)-H[-]	0.000973533
186.018	C00346	M+HCOO[-]	0.001735
186.015	C00346	M+HCOO[-]	0.001435
927.584	C00348	M+Br81[-]	0.00236
845.66	C00348	M-H[-]	0.00160647
886.682	C00348	M+ACN-H[-]	0.00267853
422.329	C00348	M-2H[2-]	0.00308647
180.951	C00349	M+Br[-]	0.00116
147.029	C00349	M+HCOO[-]	0.000455
161.045	C00349	M+CH3COO[-]	0.000435
137	C00349	M+Cl[-]	0.00059
142.05	C00349	M+ACN-H[-]	0.000968533
117.018	C00349	M-H+O[-]	0.00107353
138.997	C00349	M+Cl37[-]	0.00046
240.028	C00352	M-H2O-H[-]	0.000113533
258.038	C00352	M-H[-]	0.000113533
259.042	C00352	M(C13)-H[-]	0.000303533
299.064	C00352	M+ACN-H[-]	0.000508533
318.062	C00352	M+CH3COO[-]	0.002995
274.036	C00352	M-H+O[-]	0.00262647
509.207	C00353	M+CH3COO[-]	0.000275
485.166	C00353	M+Cl[-]	0.0039
486.13	C00353	M+K-2H[-]	0.00485707
449.188	C00353	M-H[-]	0.00128647
490.216	C00353	M+ACN-H[-]	0.00294147
495.19	C00353	M+HCOO[-]	0.000875
431.179	C00353	M-H2O-H[-]	0.00321647
359.962	C00354	M+Na-2H[-]	0.00155707
338.99	C00354	M-H[-]	0.00110647
376.96	C00354	M+Cl37[-]	0.0023
168.99	C00354	M-2H[2-]	0.000743533
420.915	C00354	M+Br81[-]	0.00221
233.008	C00355	M+K-2H[-]	0.00204707
237.089	C00355	M+ACN-H[-]	0.00140147
237.087	C00355	M+ACN-H[-]	0.000578533
217.036	C00355	M+Na-2H[-]	0.000252934
360.072	C00357	M+CH3COO[-]	0.002805
346.051	C00357	M+HCOO[-]	0.003175
300.05	C00357	M-H[-]	0.000656467
346.057	C00357	M+HCOO[-]	0.002595
301.053	C00357	M(C13)-H[-]	0.000606467
282.04	C00357	M-H2O-H[-]	0.00168647
330.062	C00360	M-H[-]	0.000776467
346.057	C00360	M-H+O[-]	0.000706467
332.057	C00360	M(S34)-H[-]	6.35e-05
332.057	C00360	M(Cl37)-H[-]	0.00146353
312.05	C00360	M-H2O-H[-]	0.000503533
332.06	C00360	M(Cl37)-H[-]	0.00197647
371.086	C00360	M+ACN-H[-]	0.00165853
376.067	C00360	M+HCOO[-]	0.001465
505.945	C00361	M+Br[-]	0.00273
464	C00361	M+Cl37[-]	0.00425
442.018	C00361	M-H+O[-]	0.000766467
212.507	C00361	M-2H[2-]	0.000573533
426.023	C00361	M-H[-]	0.000896467
507.951	C00361	M+Br81[-]	0.00486
427.026	C00361	M(C13)-H[-]	0.000426467
467.045	C00361	M+ACN-H[-]	0.00352853
362.052	C00362	M-H+O[-]	0.000996467
347.06	C00362	M(C13)-H[-]	0.000656467
346.057	C00362	M-H[-]	0.000716467
172.523	C00362	M-2H[2-]	0.000803533
328.046	C00362	M-H2O-H[-]	0.00102647
406.076	C00362	M+CH3COO[-]	5e-06
425.981	C00362	M+Br[-]	0.00018
200.004	C00363	M-2H[2-]	0.000583533
437.963	C00363	M+K-2H[-]	0.00111707
403.015	C00363	M(S34)-H[-]	0.00342647
403.015	C00363	M(Cl37)-H[-]	0.00202647
403.01	C00363	M(S34)-H[-]	0.00108353
403.01	C00363	M(Cl37)-H[-]	0.00248353
482.936	C00363	M+Br81[-]	0.00275
323.049	C00364	M(Cl37)-H[-]	0.00204647
402.97	C00364	M+Br81[-]	0.00276
321.05	C00364	M-H[-]	0.000866467
303.036	C00364	M-H2O-H[-]	0.00289353
362.075	C00364	M+ACN-H[-]	0.000838533
323.042	C00364	M(S34)-H[-]	0.00279353
359.025	C00364	M+Cl37[-]	0.00263
357.028	C00364	M+Cl[-]	0.00243
337.043	C00364	M-H+O[-]	0.00102353
323.029	C00365	M-H+O[-]	0.000646467
386.962	C00365	M+Br[-]	0.00225
348.061	C00365	M+ACN-H[-]	0.000371467
289.023	C00365	M-H2O-H[-]	0.000583533
153.013	C00365	M-2H[2-]	0.000463533
348.064	C00365	M+ACN-H[-]	0.00340147
345.005	C00365	M+Cl37[-]	0.0024
169.019	C00366	M(Cl37)-H[-]	0.000946467
167.022	C00366	M-H[-]	0.000986467
168.024	C00366	M(C13)-H[-]	0.000593533
202.997	C00366	M+Cl[-]	0.0001
167.02	C00366	M-H[-]	0.000903533
329.129	C00370	M+Br81[-]	0.00131
329.133	C00370	M+Br81[-]	0.00226
327.132	C00370	M+Br[-]	0.00034
293.213	C00370	M+HCOO[-]	0.001305
327.135	C00370	M+Br[-]	0.00285
254.08	C00371	M+Cl[-]	0.00093
218.103	C00371	M-H[-]	0.00185353
259.13	C00371	M+ACN-H[-]	0.00127853
256.077	C00371	M+Cl37[-]	0.00093
219.106	C00371	M(C13)-H[-]	0.00189353
278.124	C00371	M+CH3COO[-]	0.001775
255.054	C00371	M+K-2H[-]	0.00113293
264.109	C00371	M+HCOO[-]	0.000675
239.08	C00371	M+Na-2H[-]	0.000662934
300.026	C00371	M+Br81[-]	0.00205
278.125	C00371	M+CH3COO[-]	0.000165
320.155	C00376	M+K-2H[-]	0.000137066
363.129	C00376	M+Br[-]	0.00361
365.131	C00376	M+Br81[-]	0.001
300.082	C00378	M+Cl[-]	0.00106
305.131	C00378	M+ACN-H[-]	0.000138533
346.031	C00378	M+Br81[-]	0.00276
301.053	C00378	M+K-2H[-]	0.000217066
344.027	C00378	M+Br[-]	0.00317
302.08	C00378	M+Cl37[-]	0.00152
344.03	C00378	M+Br[-]	0.00087
310.107	C00378	M+HCOO[-]	0.002725
133.05	C00379	M-H2O-H[-]	0.00101353
192.087	C00379	M+ACN-H[-]	0.000738533
151.06	C00379	M-H[-]	0.000903533
211.082	C00379	M+CH3COO[-]	5e-06
189.034	C00379	M+Cl37[-]	8e-05
187.037	C00379	M+Cl[-]	7e-05
187.039	C00379	M+Cl[-]	0.00178
75.0269	C00379	M-2H[2-]	8.25e-05
152.064	C00379	M(C13)-H[-]	0.00105353
75.0264	C00379	M-2H[2-]	0.000544533
156.042	C00380	M+HCOO[-]	0.001455
140.976	C00383	M+Cl37[-]	0.00128
104.999	C00383	M(S34)-H[-]	0.000613533
144.029	C00383	M+ACN-H[-]	0.000948533
187.001	C00385	M+Cl[-]	0.00179
187.002	C00385	M+Cl[-]	0.00014
188.999	C00385	M+Cl37[-]	0.00013
151.025	C00385	M-H[-]	0.000883533
133.015	C00385	M-H2O-H[-]	0.000813533
152.029	C00385	M(C13)-H[-]	0.000703533
133.016	C00385	M-H2O-H[-]	0.000826467
167.022	C00385	M-H+O[-]	0.000976467
211.049	C00385	M+CH3COO[-]	0.002015
167.02	C00385	M-H+O[-]	0.000913533
172.001	C00385	M+Na-2H[-]	7.07e-06
271.104	C00386	M+HCOO[-]	0.000105
266.125	C00386	M+ACN-H[-]	0.00114853
262.048	C00386	M+K-2H[-]	0.000932934
226.101	C00386	M(C13)-H[-]	0.00169353
285.121	C00386	M+CH3COO[-]	0.001415
246.073	C00386	M+Na-2H[-]	0.00103707
305.025	C00386	M+Br[-]	0.00031
285.117	C00386	M+CH3COO[-]	0.002605
225.099	C00386	M-H[-]	0.000533533
241.094	C00386	M-H+O[-]	0.000303533
285.121	C00386	M+CH3COO[-]	0.000845
207.088	C00386	M-H2O-H[-]	0.000793533
282.085	C00387	M-H[-]	0.000776467
328.09	C00387	M+HCOO[-]	0.000215
323.114	C00387	M+ACN-H[-]	0.00292147
342.107	C00387	M+CH3COO[-]	0.001525
264.073	C00387	M-H2O-H[-]	0.00127353
323.109	C00387	M+ACN-H[-]	0.00188853
264.076	C00387	M-H2O-H[-]	0.00182647
319.032	C00387	M+K-2H[-]	0.000167066
298.08	C00387	M-H+O[-]	0.00114647
318.062	C00387	M+Cl[-]	0.00139
283.089	C00387	M(C13)-H[-]	0.000696467
320.059	C00387	M+Cl37[-]	0.00154
347.041	C00389	M+HCOO[-]	0.000325
283.023	C00389	M-H2O-H[-]	0.00180353
382.958	C00389	M+Br81[-]	0.00111
181.071	C00392	M-H[-]	0.000723533
217.048	C00392	M+Cl[-]	0.00019
219.045	C00392	M+Cl37[-]	0.00022
182.074	C00392	M(C13)-H[-]	0.000843533
202.045	C00392	M+Na-2H[-]	0.00162707
218.02	C00392	M+K-2H[-]	0.000297066
163.06	C00392	M-H2O-H[-]	0.000803533
241.094	C00392	M+CH3COO[-]	0.001635
625.048	C00394	M+Na-2H[-]	0.00323293
604.071	C00394	M-H[-]	0.00112647
301.532	C00394	M-2H[2-]	0.000726467
664.087	C00394	M+CH3COO[-]	0.003005
125.035	C00396	M+HCOO[-]	0.000475
548.171	C00397	M+Br81[-]	0.0044
546.174	C00397	M+Br[-]	0.00363
526.277	C00397	M+CH3COO[-]	0.004645
507.274	C00397	M+ACN-H[-]	0.00446853
502.233	C00397	M+Cl[-]	0.0048
503.199	C00397	M+K-2H[-]	0.00153707
512.254	C00397	M+HCOO[-]	0.002415
180.066	C00398	M+Na-2H[-]	0.00152707
235.072	C00400	M+Br[-]	0.00227
171.138	C00400	M-H+O[-]	0.000913533
132.029	C00402	M-H[-]	0.00102353
133.033	C00402	M(C13)-H[-]	0.00109353
173.056	C00402	M+ACN-H[-]	0.000908533
114.019	C00402	M-H2O-H[-]	0.00104353
168.006	C00402	M+Cl[-]	0.00039
168.06	C00407	M+Cl37[-]	0.00014
130.086	C00407	M-H[-]	0.00102353
166.063	C00407	M+Cl[-]	0.00022
131.09	C00407	M(C13)-H[-]	0.00107353
176.092	C00407	M+HCOO[-]	0.000235
146.081	C00407	M-H+O[-]	0.000993533
188.092	C00408	M+CH3COO[-]	0.000265
207.999	C00408	M+Br[-]	0.00142
165.018	C00408	M+K-2H[-]	0.00146707
149.046	C00408	M+Na-2H[-]	0.000447066
174.076	C00408	M+HCOO[-]	0.000355
130.07	C00408	M(Cl37)-H[-]	0.00117647
144.066	C00408	M-H+O[-]	0.000923533
315.21	C00410	M(S34)-H[-]	0.00266353
350.166	C00410	M+K-2H[-]	3.71e-05
395.143	C00410	M+Br81[-]	0.00213
393.143	C00410	M+Br[-]	0.00033
515.682	C00412	M-2H[2-]	0.00123647
515.677	C00412	M-2H[2-]	0.00415353
621.291	C00413	M+ACN-H[-]	0.00572147
581.257	C00413	M(C13)-H[-]	0.00450353
596.254	C00413	M-H+O[-]	0.000676467
618.236	C00413	M+Cl37[-]	0.00455
580.262	C00413	M-H[-]	0.00338647
176.993	C00414	M+Br[-]	0.00126
157.086	C00414	M+CH3COO[-]	0.000385
143.07	C00414	M+HCOO[-]	0.000425
424.137	C00415	M-H2O-H[-]	0.000603533
443.151	C00415	M(C13)-H[-]	0.000213533
463.125	C00415	M+Na-2H[-]	0.00275293
483.178	C00415	M+ACN-H[-]	0.00295147
502.168	C00415	M+CH3COO[-]	0.000565
173.01	C00417	M-H[-]	0.000696467
208.984	C00417	M+Cl[-]	0.00102
173.008	C00417	M-H[-]	0.000773533
147.065	C00418	M-H[-]	0.00100353
129.055	C00418	M-H2O-H[-]	0.00113353
148.069	C00418	M(C13)-H[-]	0.00103353
188.092	C00418	M+ACN-H[-]	0.000838533
163.06	C00418	M-H+O[-]	0.000913533
193.072	C00418	M+HCOO[-]	0.000745
183.042	C00418	M+Cl[-]	0.00036
207.088	C00418	M+CH3COO[-]	0.001035
168.042	C00418	M+Na-2H[-]	0.00138293
149.062	C00418	M(S34)-H[-]	0.000513533
185.039	C00418	M+Cl37[-]	0.00026
148.049	C00423	M(C13)-H[-]	0.000546467
147.046	C00423	M-H[-]	0.000436467
193.05	C00423	M+HCOO[-]	0.000125
163.039	C00423	M-H+O[-]	0.000823533
133.05	C00424	M+CH3COO[-]	0.000485
119.034	C00424	M+HCOO[-]	0.000485
75.0252	C00424	M(S34)-H[-]	0.000133533
114.055	C00424	M+ACN-H[-]	0.00109853
75.0269	C00424	M(Cl37)-H[-]	0.000167467
75.026	C00424	M(S34)-H[-]	0.000636467
75.0264	C00424	M(Cl37)-H[-]	0.000294533
109.005	C00424	M+Cl[-]	0.0007
387.195	C00427	M+Cl[-]	0.00151
388.163	C00427	M+K-2H[-]	0.00340707
431.141	C00427	M+Br[-]	0.00196
397.224	C00427	M+HCOO[-]	0.000955
353.211	C00427	M(S34)-H[-]	0.00283353
433.141	C00427	M+Br81[-]	0.00058
372.19	C00427	M+Na-2H[-]	0.00269707
129.031	C00429	M-H+O[-]	0.000726467
154.061	C00429	M+ACN-H[-]	0.000888533
173.056	C00429	M+CH3COO[-]	0.000335
129.03	C00429	M-H+O[-]	0.000113533
194.957	C00429	M+Br81[-]	0.00188
112.039	C00430	M-H2O-H[-]	0.00111353
190.071	C00430	M+CH3COO[-]	0.000135
176.056	C00430	M+HCOO[-]	0.000275
132.046	C00430	M(S34)-H[-]	0.000953533
146.045	C00430	M-H+O[-]	0.000993533
151.025	C00430	M+Na-2H[-]	0.000407066
130.05	C00430	M-H[-]	0.00112353
166.027	C00430	M+Cl[-]	0.00034
168.024	C00430	M+Cl37[-]	0.00027
171.077	C00430	M+ACN-H[-]	0.000798533
116.071	C00431	M-H[-]	0.00109353
176.092	C00431	M+CH3COO[-]	0.000285
152.048	C00431	M+Cl[-]	0.00035
154.044	C00431	M+Cl37[-]	0.0004
132.065	C00431	M-H+O[-]	0.00116353
210.942	C00433	M+Br81[-]	0.00139
131.017	C00433	M(Cl37)-H[-]	0.000366467
164.995	C00433	M+Cl[-]	0.00037
189.041	C00433	M+CH3COO[-]	0.001395
208.943	C00433	M+Br[-]	0.00181
129.019	C00433	M-H[-]	0.000146467
129.018	C00433	M-H[-]	0.00124353
145.013	C00433	M-H+O[-]	0.000983533
189.04	C00433	M+CH3COO[-]	0.000165
167.047	C00436	M+K-2H[-]	0.000262934
189.087	C00437	M-H+O[-]	0.000763533
219.098	C00437	M+HCOO[-]	9.5e-05
175.091	C00437	M(Cl37)-H[-]	0.000586467
211.066	C00437	M+Cl37[-]	5e-05
173.092	C00437	M-H[-]	0.000833533
211.068	C00437	M+Cl37[-]	0.00169
209.069	C00437	M+Cl[-]	7e-05
194.066	C00437	M+Na-2H[-]	0.00144707
174.096	C00437	M(C13)-H[-]	0.000903533
175.035	C00438	M-H[-]	0.000883533
176.038	C00438	M(C13)-H[-]	0.00157353
157.026	C00438	M-H2O-H[-]	0.00104647
157.025	C00438	M-H2O-H[-]	0.000833533
211.011	C00438	M+Cl[-]	0.00149
177.032	C00438	M(S34)-H[-]	0.000253533
177.032	C00438	M(Cl37)-H[-]	0.00165353
213.009	C00438	M+Cl37[-]	0.00069
211.984	C00438	M+K-2H[-]	5.71e-05
194.03	C00439	M+Na-2H[-]	0.00162707
173.056	C00439	M-H[-]	0.000963533
219.062	C00439	M+HCOO[-]	8.5e-05
233.077	C00439	M+CH3COO[-]	0.000105
189.051	C00439	M-H+O[-]	0.000903533
209.033	C00439	M+Cl[-]	0.00011
155.047	C00439	M-H2O-H[-]	0.000656467
155.048	C00439	M-H2O-H[-]	0.00152647
474.176	C00440	M-H+O[-]	0.00180647
460.177	C00440	M(S34)-H[-]	0.00183647
460.177	C00440	M(Cl37)-H[-]	0.000436467
495.123	C00440	M+K-2H[-]	0.00464707
459.182	C00440	M(C13)-H[-]	0.000263533
504.183	C00440	M+HCOO[-]	0.001375
458.18	C00440	M-H[-]	0.000866467
499.206	C00440	M+ACN-H[-]	0.000308533
157.061	C00441	M+ACN-H[-]	0.000938533
132.029	C00441	M-H+O[-]	0.00103353
176.056	C00441	M+CH3COO[-]	0.000325
162.04	C00441	M+HCOO[-]	0.000315
116.034	C00441	M-H[-]	0.00115353
152.011	C00441	M+Cl[-]	0.00047
154.008	C00441	M+Cl37[-]	0.00039
496.18	C00445	M+ACN-H[-]	0.00286853
455.156	C00445	M-H[-]	2.65e-05
476.128	C00445	M+Na-2H[-]	0.00306707
515.175	C00445	M+CH3COO[-]	0.001285
457.154	C00445	M(S34)-H[-]	0.00202647
457.154	C00445	M(Cl37)-H[-]	0.000626467
501.16	C00445	M+HCOO[-]	0.000775
300.05	C00446	M+ACN-H[-]	0.000711467
259.023	C00446	M-H[-]	0.000246467
260.026	C00446	M(C13)-H[-]	0.000153533
319.044	C00446	M+CH3COO[-]	0.001365
241.012	C00446	M-H2O-H[-]	0.000193533
305.025	C00446	M+HCOO[-]	0.002755
275.018	C00446	M-H+O[-]	0.000976467
296.993	C00446	M+Cl37[-]	0.00258
305.029	C00446	M+HCOO[-]	0.001375
410.028	C00447	M+ACN-H[-]	0.00222147
183.995	C00447	M-2H[2-]	0.000803533
422.153	C00448	M+ACN-H[-]	0.00232147
363.116	C00448	M-H2O-H[-]	0.00293647
441.143	C00448	M+CH3COO[-]	0.001645
427.13	C00448	M+HCOO[-]	0.001835
311.101	C00449	M+Cl[-]	0.00013
316.152	C00449	M+ACN-H[-]	0.000901467
275.126	C00449	M-H[-]	0.000916467
137.058	C00449	M-2H[2-]	0.00104353
277.122	C00449	M(S34)-H[-]	0.00131647
277.122	C00449	M(Cl37)-H[-]	8.35e-05
257.114	C00449	M-H2O-H[-]	5.65e-05
313.101	C00449	M+Cl37[-]	0.00251
276.129	C00449	M(C13)-H[-]	0.000616467
321.13	C00449	M+HCOO[-]	8.5e-05
335.145	C00449	M+CH3COO[-]	9.5e-05
137.06	C00449	M-2H[2-]	0.00102647
275.122	C00449	M-H[-]	0.00243353
313.097	C00449	M+Cl37[-]	0.00076
296.099	C00449	M+Na-2H[-]	5.71e-05
291.119	C00449	M-H+O[-]	0.000623533
316.149	C00449	M+ACN-H[-]	0.00268853
335.142	C00449	M+CH3COO[-]	0.003255
142.05	C00450	M-H+O[-]	0.000933533
172.061	C00450	M+HCOO[-]	0.000305
126.055	C00450	M-H[-]	0.00106353
173.01	C00451	M-H2O-H[-]	0.000696467
232.047	C00451	M+ACN-H[-]	0.000441467
191.019	C00451	M-H[-]	0.000843533
270.944	C00451	M+Br[-]	0.00146
173.008	C00451	M-H2O-H[-]	0.000773533
333.05	C00455	M-H[-]	0.000966467
335.046	C00455	M(S34)-H[-]	0.00106647
335.046	C00455	M(Cl37)-H[-]	0.000333533
369.023	C00455	M+Cl[-]	0.00277
315.038	C00455	M-H2O-H[-]	0.00117353
525.998	C00458	M+CH3COO[-]	0.004995
481.982	C00458	M-H+O[-]	0.00478647
503.959	C00458	M+Cl37[-]	0.00397
547.909	C00458	M+Br81[-]	0.00358
502.926	C00458	M+K-2H[-]	0.00447707
481.982	C00459	M(C13)-H[-]	0.00340353
480.986	C00459	M-H[-]	0.00350647
467.967	C00460	M(C13)-H[-]	0.00227353
512.972	C00460	M+HCOO[-]	0.000795
502.945	C00460	M+Cl[-]	0.00234
117.055	C00463	M(C13)-H[-]	0.000726467
132.046	C00463	M-H+O[-]	0.000336467
137.027	C00463	M+Na-2H[-]	0.00127293
133.05	C00466	M+HCOO[-]	0.000435
147.065	C00466	M+CH3COO[-]	0.000375
89.0424	C00466	M(Cl37)-H[-]	0.000101467
125.019	C00466	M+Cl37[-]	0.00111
89.0403	C00466	M(S34)-H[-]	0.000647533
305.131	C00468	M+Cl[-]	0.00053
329.177	C00468	M+CH3COO[-]	0.001505
271.15	C00468	M(S34)-H[-]	0.000283533
271.15	C00468	M(Cl37)-H[-]	0.00168353
306.106	C00468	M+K-2H[-]	0.00279293
307.129	C00468	M+Cl37[-]	0.00076
251.142	C00468	M-H2O-H[-]	0.00235353
351.079	C00468	M+Br81[-]	0.00119
91.0388	C00469	M+HCOO[-]	0.000699
105.054	C00469	M+CH3COO[-]	0.000745
148.04	C00472	M+ACN-H[-]	0.000288533
107.014	C00472	M-H[-]	0.000656467
365.151	C00473	M+Br[-]	0.00277
365.146	C00473	M+Br[-]	0.00182
345.245	C00473	M+CH3COO[-]	0.002435
367.146	C00473	M+Br81[-]	0.00026
133.05	C00474	M-H2O-H[-]	0.00101353
192.087	C00474	M+ACN-H[-]	0.000738533
151.06	C00474	M-H[-]	0.000903533
211.082	C00474	M+CH3COO[-]	5e-06
189.034	C00474	M+Cl37[-]	8e-05
187.037	C00474	M+Cl[-]	7e-05
187.039	C00474	M+Cl[-]	0.00178
75.0269	C00474	M-2H[2-]	8.25e-05
152.064	C00474	M(C13)-H[-]	0.00105353
75.0264	C00474	M-2H[2-]	0.000544533
242.078	C00475	M-H[-]	0.000323533
278.056	C00475	M+Cl[-]	0.0012
283.103	C00475	M+ACN-H[-]	0.00214853
283.106	C00475	M+ACN-H[-]	0.000731467
224.069	C00475	M-H2O-H[-]	0.00137647
243.082	C00475	M(C13)-H[-]	5.35e-05
302.1	C00475	M+CH3COO[-]	0.001225
224.067	C00475	M-H2O-H[-]	0.000483533
185.993	C00476	M+K-2H[-]	0.000547066
190.071	C00476	M+ACN-H[-]	0.000708533
165.039	C00476	M-H+O[-]	0.000943533
187.019	C00476	M+Cl37[-]	0.00016
195.05	C00476	M+HCOO[-]	0.000175
185.021	C00476	M+Cl[-]	0.00021
149.045	C00476	M-H[-]	0.000953533
209.066	C00476	M+CH3COO[-]	5.5e-05
149.046	C00476	M-H[-]	0.000476467
170.021	C00476	M+Na-2H[-]	0.00122293
151.041	C00476	M(S34)-H[-]	0.000363533
185.023	C00476	M+Cl[-]	0.00158
187.02	C00476	M+Cl37[-]	0.0017
131.034	C00476	M-H2O-H[-]	0.000973533
484.279	C00477	M+Na-2H[-]	0.00247707
499.287	C00477	M+Cl[-]	0.00422
501.28	C00477	M+Cl37[-]	0.00073
499.284	C00477	M+Cl[-]	0.00165
500.253	C00477	M+K-2H[-]	0.00209707
500.259	C00477	M+K-2H[-]	0.00437293
545.231	C00477	M+Br81[-]	0.00062
197.022	C00478	M+Cl[-]	0.00015
199.019	C00478	M+Cl37[-]	0.00015
161.045	C00478	M-H[-]	0.000963533
143.034	C00478	M-H2O-H[-]	0.000913533
182.018	C00478	M+Na-2H[-]	0.00178707
182.022	C00478	M+Na-2H[-]	0.00145293
177.04	C00478	M-H+O[-]	0.000773533
221.066	C00478	M+CH3COO[-]	0.000255
202.071	C00478	M+ACN-H[-]	0.000638533
117.055	C00479	M+CH3COO[-]	0.000545
103.039	C00479	M+HCOO[-]	0.000675
136.961	C00479	M+Br[-]	0.00084
127.05	C00481	M+CH3COO[-]	0.000455
283.083	C00482	M+CH3COO[-]	0.001365
136.076	C00483	M-H[-]	0.00114353
291.125	C00486	M-2H[2-]	0.000176467
565.243	C00486	M-H2O-H[-]	0.00259353
629.262	C00486	M+HCOO[-]	0.001165
620.207	C00486	M+K-2H[-]	0.00235293
583.254	C00486	M-H[-]	0.00223353
584.257	C00486	M(C13)-H[-]	0.00220353
599.249	C00486	M-H+O[-]	0.00204353
599.254	C00486	M-H+O[-]	0.00333647
585.251	C00486	M(S34)-H[-]	0.00106353
585.251	C00486	M(Cl37)-H[-]	0.00246353
163.105	C00487	M(Cl37)-H[-]	0.00159647
243.027	C00487	M+Br81[-]	0.00207
182.08	C00487	M+Na-2H[-]	0.000917066
197.081	C00487	M+Cl[-]	0.00066
198.053	C00487	M+K-2H[-]	0.000817066
104.034	C00488	M+CH3COO[-]	0.000645
80.962	C00488	M+K-2H[-]	0.000403066
147.029	C00489	M-H+O[-]	0.00104353
133.033	C00489	M(Cl37)-H[-]	0.000306467
167.011	C00489	M+Cl[-]	0.00042
177.04	C00489	M+HCOO[-]	0.000285
132.037	C00489	M(C13)-H[-]	0.00128353
169.008	C00489	M+Cl37[-]	0.00036
172.061	C00489	M+ACN-H[-]	0.000928533
152.011	C00489	M+Na-2H[-]	0.00128293
191.055	C00489	M+CH3COO[-]	0.000255
[truncated: 2,842 more rows]
