# Supplementary material for: The Anti-mycobacterial Activity of a Diterpenoid-Like Molecule Operates Through Nitrogen and Amino Acid Starvation
Source: Front Microbiol. 2019 Jun 25;10:1444. doi: 10.3389/fmicb.2019.01444 (PMC6603307; doi:10.3389/fmicb.2019.01444)
Supplement: TABLE S4 — Ranked enriched pathways with total number of hits by negative ionization mode after treatment with compound 1, significant hits (p < 0.001), their EASE (Expression Analysis Systematic Explorer) score (Hosack et al., 2003) their raw p-values (Fisher’s Exact Test, FET), and the p-values using a Gamma distribution (all scores calculated based on the hits at p < 0.001). [file Table_4.XLSX]

## Sheet: S4.mummichog_pathway_enrichment
	Pathway total	Hits.total	Hits.significant	EASE score	Fisher’s Exact Test	Gamma
Valine, leucine and isoleucine biosynthesis	26	9	8	0.024944	0.0038261	0.0023378
Pyrimidine metabolism	33	27	16	0.073195	0.033578	0.0028569
Purine metabolism	53	33	18	0.11988	0.064689	0.0034737
Glycerolipid metabolism	15	7	5	0.29188	0.097887	0.0072449
Pantothenate and CoA biosynthesis	21	14	8	0.3102	0.15302	0.0078476
C5-Branched dibasic acid metabolism	7	3	3	0.3539	0.064923	0.0095104
Valine, leucine and isoleucine degradation	25	10	6	0.36991	0.16926	0.01021
Aminoacyl-tRNA biosynthesis	66	20	10	0.40874	0.24998	0.012146
Inositol phosphate metabolism	7	4	3	0.52749	0.18169	0.02096
Alanine, aspartate and glutamate metabolism	18	12	6	0.5666	0.34086	0.025238
Glycolysis or Gluconeogenesis	29	19	8	0.69874	0.5222	0.048837
Fructose and mannose metabolism	13	11	5	0.70853	0.47452	0.05142
Phenylalanine, tyrosine and tryptophan biosynthesis	22	17	7	0.74236	0.5619	0.061677
Histidine metabolism	19	9	4	0.77226	0.52431	0.072849
Selenoamino acid metabolism	13	3	2	0.78606	0.35562	0.078838
D-Glutamine and D-glutamate metabolism	5	3	2	0.78606	0.35562	0.078838
D-Arginine and D-ornithine metabolism	4	3	2	0.78606	0.35562	0.078838
Streptomycin biosynthesis	4	3	2	0.78606	0.35562	0.078838
Vitamin B6 metabolism	5	3	2	0.78606	0.35562	0.078838
Pentose phosphate pathway	19	15	6	0.78829	0.60609	0.07986
Pyruvate metabolism	20	13	5	0.83605	0.65557	0.1065
Tryptophan metabolism	14	10	4	0.83656	0.62523	0.10685
Cysteine and methionine metabolism	25	16	6	0.83876	0.68079	0.10835
Amino sugar and nucleotide sugar metabolism	28	19	7	0.84306	0.70249	0.11135
beta-Alanine metabolism	5	4	2	0.87225	0.52955	0.13507
D-Alanine metabolism	5	4	2	0.87225	0.52955	0.13507
Butanoate metabolism	16	11	4	0.88457	0.71134	0.14723
Folate biosynthesis	15	8	3	0.89624	0.69109	0.16028
Glycine, serine and threonine metabolism	26	18	6	0.91026	0.80042	0.17841
Arginine and proline metabolism	30	18	6	0.91026	0.80042	0.17841
Nitrogen metabolism	14	9	3	0.93166	0.77449	0.21315
Sulfur metabolism	11	9	3	0.93166	0.77449	0.21315
Lysine biosynthesis	14	6	2	0.95456	0.77172	0.26572
Taurine and hypotaurine metabolism	7	6	2	0.95456	0.77172	0.26572
Glutathione metabolism	13	6	2	0.95456	0.77172	0.26572
Peptidoglycan biosynthesis	23	6	2	0.95456	0.77172	0.26572
One carbon pool by folate	7	6	2	0.95456	0.77172	0.26572
Propanoate metabolism	15	10	3	0.95543	0.83846	0.2682
Galactose metabolism	21	14	4	0.9623	0.88174	0.28957
Glycerophospholipid metabolism	17	7	2	0.97293	0.84587	0.33107
Nicotinate and nicotinamide metabolism	9	7	2	0.97293	0.84587	0.33107
Pentose and glucuronate interconversions	9	8	2	0.98389	0.89746	0.39312
Citrate cycle (TCA cycle)	20	13	3	0.9882	0.94561	0.42822
Methane metabolism	13	9	2	0.99042	0.9326	0.45083
Fatty acid metabolism	29	8	1	1	0.98415	1
Lysine degradation	12	8	1	1	0.98415	1
Tyrosine metabolism	8	2	1	1	0.64343	1
Phenylalanine metabolism	3	2	1	1	0.64343	1
Novobiocin biosynthesis	3	3	1	1	0.78734	1
Cyanoamino acid metabolism	8	4	1	1	0.87327	1
Starch and sucrose metabolism	13	9	1	1	0.99059	1
Glyoxylate and dicarboxylate metabolism	15	13	1	1	0.99884	1
Thiamine metabolism	13	4	1	1	0.87327	1
Riboflavin metabolism	11	7	1	1	0.97331	1
Biotin metabolism	9	4	1	1	0.87327	1
Porphyrin and chlorophyll metabolism	21	6	1	1	0.95511	1
Terpenoid backbone biosynthesis	18	11	1	1	0.99669	1
